# Supplementary material for: The evolution of vertebrate somatostatin receptors and their gene regions involves extensive chromosomal rearrangements
Source: BMC Evol Biol. 2012 Nov 29;12:231. doi: 10.1186/1471-2148-12-231 (PMC3560075; doi:10.1186/1471-2148-12-231)
Supplement: Additional file 3 — Table S4. Positional data for the SSTR1, -4 and -6-bearing chromosome regions. The members of the identified neighboring gene families in these chromosome regions are charted by species and chromosome/genomic scaffold. These charts show the identified paralogous chromosome regions in the human, chicken, medaka, stickleback and zebrafish genomes. Each species is included in a separate tab in the spreadsheet. [file 1471-2148-12-231-S3.xlsx]

## Sheet: Human
Table S4. Positional data for the identified paralogous SSTR1, -4 and -6-bearing chromosome regions in the human, chicken, medaka, stickleback and zebrafish genomes. The members of the identified neighboring gene families in these chromosome regions are charted by species and chromosome/genomic scaffold, using the gene symbols of the closest human homolog. SSTR sequences are identified with their…
	Human chromosome 14	Human chromosome 20	Human chromosome 19	Human chromosome 11
	SNX6 35,03 Mb	JAG1 10,62 Mb	RINL 39,36 Mb	FLRT1 63,87 Mb			Hsa 11
	CFL2 35,18 Mb	SPTLC3 12,99 Mb	FOXA3 46,37 Mb	PYGM 64,51 Mb			Hsa 14
	NKX2-1 36,99 Mb	ISM1 13,20 Mb		SNX32 65,60 Mb			Hsa 19
	RALGAPA1 36,01 Mb	FLRT3 14,30 Mb		CFL1 65,62 Mb			Hsa 20
	PAX9 37,13 Mb	DSTN 17,55 Mb		RIN1 66,10 Mb
	FOXA1 38,06 Mb	SNX5 17,92 Mb					Divergent topologies between NJ and PhyML analyses for this branch.
	SSTR1 38,68 Mb	SEC23B 18,49 Mb					Unclear topology for this branch in both phylogenetic analyses.
	SEC23A 39,50 Mb	SLC24A3 19,19 Mb
	NIN 51,19 Mb	RIN2 19,87 Mb
	ABHD12B 51,34 Mb	RALGAPA2 20,37 Mb
	PYGL 51,37 Mb	PAX1 20,69 Mb
	VSX2 74,71 Mb	NKX2-4 21,38 Mb
	ISM2 77,94 Mb	FOXA2 22,56 Mb
	SPTLC2 77,97 Mb	SSTR4 23,02 Mb
	FLRT2 86,00 Mb	VSX1 25,05 Mb
	SLC24A4 92,79 Mb	PYGB 25,23 Mb
	RIN3 92,98 Mb	ABHD12 25,28 Mb
	JAG2 105,6 Mb	NINL 25,43 Mb
Family	Human chromosome 14	Human chromosome 20	Human chromosome 19	Human chromosome 11
SSTR	SSTR1 38,68 Mb	SSTR4 23,02 Mb
ABHD12	ABHD12B 51,34 Mb	ABHD12 25,28 Mb
CFL*	CFL2 35,18 Mb	DSTN 17,55 Mb		CFL1 65,62 Mb
FLRT*	FLRT2 86,00 Mb	FLRT3 14,30 Mb		FLRT1 63,87 Mb
FOXA	FOXA1 38,06 Mb	FOXA2 22,56 Mb	FOXA3 46,37 Mb
ISM*	ISM2 77,94 Mb	ISM1 13,20 Mb
JAG	JAG2 105,6 Mb	JAG1 10,62 Mb
NIN	NIN 51,19 Mb	NINL 25,43 Mb
NKX2*	NKX2-1 36,99 Mb	NKX2-4 21,38 Mb
PAX*	PAX9 37,13 Mb	PAX1 20,69 Mb
PYG	PYGL 51,37 Mb	PYGB 25,23 Mb		PYGM 64,51 Mb
RALGAPA	RALGAPA1 36,01 Mb	RALGAPA2 20,37 Mb
RIN	RIN3 92,98 Mb	RIN2 19,87 Mb	RINL 39,36 Mb	RIN1 66,10 Mb
SEC23	SEC23A 39,50 Mb	SEC23B 18,49 Mb
SLC24A	SLC24A4 92,79 Mb	SLC24A3 19,19 Mb
SNX	SNX6 35,03 Mb	SNX5 17,92 Mb		SNX32 65,60 Mb
SPTLC	SPTLC2 77,97 Mb	SPTLC3 12,99 Mb
VSX*	VSX2 74,71 Mb	VSX1 25,05 Mb

## Sheet: Chicken
	Chicken chromosome 3	Chicken chromosome 5	Chicken chromosome Un
	SSTR4 3,27 Mb	SNX6 38,29 Mb	FOXA2 con20335.1			Hsa 11
	RALGAPA2 3,63 Mb	CFL2 38,34 Mb				Hsa 14
	SLC24A3 3,98 Mb	RALGAPA1 38,63 Mb				Hsa 19
	RIN2 4,08 Mb	NKX2-1 39,01 Mb				Hsa 20
	PYGB 4,12 Mb	PAX9 39,10 Mb
	ABHD12 4,13 Mb	SSTR1 39,75 Mb				Divergent topologies between NJ and PhyML analyses for this branch.
	FLRT3 4,60 Mb	SEC23A 39,96 Mb				Unclear topology for this branch in both phylogenetic analyses.
	ISM1 13,62 Mb	VSX2 40,23 Mb
	SPTLC3 13,69 Mb	ISM2 41,66 Mb
	JAG1 14,40 Mb	SPTLC2 41,68 Mb
	SEC23B 16,28 Mb	FLRT2 44,63 Mb
	SNX5 16,38 Mb	SLC24A4 47,12 Mb
	DSTN 16,46 Mb	RIN3 47,22 Mb
	VSX1 16,98 Mb	JAG2 54,64 Mb
		NIN 60,48 Mb
		ABHD12B 60,54 Mb
		PYGL 60,54 Mb
	Zebra finch chromosome 3	Zebra finch chromosome 5
	NKX2-4 29,23 Mb	PAX9 36,75 Mb
	PAX1 29,26 Mb
	FOXA2 29,09 Mb
Family	Chicken chromosome 3	Chicken chromosome 5	Chicken chromosome Un
SSTR	SSTR4 3,27 Mb	SSTR1 39,75 Mb
ABHD12	ABHD12 4,13 Mb	ABHD12B 60,54 Mb
CFL*	DSTN 16,46 Mb	CFL2 38,34 Mb
FLRT*	FLRT3 4,60 Mb	FLRT2 44,63 Mb
FOXA			FOXA2 con20335.1
ISM*	ISM1 13,62 Mb	ISM2 41,66 Mb
JAG	JAG1 14,40 Mb	JAG2 54,64 Mb
NIN		NIN 60,48 Mb
NKX2*		NKX2-1 39,01 Mb
PAX*		PAX9 39,10 Mb
PYG	PYGB 4,12 Mb	PYGL 60,54 Mb
RALGAPA	RALGAPA2 3,63 Mb	RALGAPA1 38,63 Mb
RIN	RIN2 4,08 Mb	RIN3 47,22 Mb
SEC23	SEC23B 16,28 Mb	SEC23A 39,96 Mb
SLC24A	SLC24A3 3,98 Mb	SLC24A4 47,12 Mb
SNX	SNX5 16,38 Mb	SNX6 38,29 Mb
SPTLC	SPTLC3 13,69 Mb	SPTLC2 41,68 Mb
VSX*	VSX1 16,98 Mb	VSX2 40,23 Mb
	Zebrafinch chromosome 3	Zebrafinch chromosome 5
	NKX2-4 29,23 Mb
	PAX1 29,26 Mb	PAX9 36,75 Mb
	FOXA2 29,09 Mb

## Sheet: Medaka
	Medaka chromosome 24	Medaka chromosome 22	Medaka chromosome 15	Medaka chromosome 1	Medaka chromosome 20	Medaka chromosome 18	Medaka chromosome 14	Medaka chromosome 10	Medaka chromosome 13	Medaka scaffolds
	ISM2 2,97 Mb	NKX2-1 0,18 Mb	SLC24A3 0,17 Mb	JAG1 2,61 Mb	NKX2-4 12,25 Mb	RIN1 19,20 Mb	PYGM 13,70 Mb	CFL 7,53 Mb	FOXA3 2,84 Mb	ISM2 387			Hsa 11
	SPTLC2 2,98 Mb	PYGL 0,63 Mb	RIN2 0,18 Mb	SLC24A3 9,95 Mb		PYGM 28,88 Mb	SLC24A 15,30 Mb	FLRT1 7,92 Mb	RINL 17,48 Mb	FOXA1 604			Hsa 14
	SLC24A4 4,84 Mb	ABHD12B 0,64 Mb	NINL 11,65 Mb	RIN2 9,98 Mb			FLRT1 20,51 Mb	SLC24A 8,28 Mb	RINL 17,48 Mb	SEC23A 2070			Hsa 19
	FLRT2 12,33 Mb	NIN 0,65 Mb	ABHD12 11,68 Mb	SEC23B 32,91 Mb									Hsa 20
	FOXA 16,04 Mb	SNX6 1,74 Mb	PYGB 11,69 Mb
	NKX2 16,26 Mb	CFL2 1,75 Mb	VSX1 11,91 Mb										Divergent topologies between NJ and PhyML analyses for this branch.
	VSX2 17,33 Mb	FLRT2 3,39 Mb	CFL 26,40 Mb										Unclear topology for this branch in both phylogenetic analyses.
	JAG2 19,91 Mb	VSX2 13,41 Mb	SNX5 26,42 Mb
		FOXA2 16,02 Mb	ISM1 27,00 Mb
		PAX1 16,13 Mb	SPTLC3 27,01 Mb
		RALGAPA2 16,34 Mb	JAG1 27,27 Mb
		SPTLC2 18,16 Mb	ABHD12B 29,90 Mb
		RALGAPA1 19,30 Mb
		RIN3 20,52 Mb
		JAG2 20,56 Mb
Family	Medaka chromosome 24	Medaka chromosome 22	Medaka chromosome 15	Medaka chromosome 1	Medaka chromosome 20	Medaka chromosome 18	Medaka chromosome 14	Medaka chromosome 10	Medaka chromosome 13	Medaka scaffolds
SSTR
ABHD12			ABHD12 11,68 Mb
		ABHD12B 0,64 Mb	ABHD12B 29,90 Mb
CFL*		CFL2 1,75 Mb	CFL 26,40 Mb					CFL 7,53 Mb
FLRT*	FLRT2 12,33 Mb	FLRT2 3,39 Mb					FLRT1 20,51 Mb	FLRT1 7,92 Mb
FOXA	FOXA 16,04 Mb	FOXA2 16,02 Mb							FOXA3 2,84 Mb	FOXA1 604
ISM*	ISM2 2,97 Mb		ISM1 27,00 Mb							ISM2 387
JAG	JAG2 19,91 Mb	JAG2 20,56 Mb	JAG1 27,27 Mb	JAG1 2,61 Mb
NIN		NIN 0,65 Mb	NINL 11,65 Mb
NKX2	NKX2 16,26 Mb	NKX2-1 0,18 Mb			NKX2-4 12,25 Mb
RALGAPA		RALGAPA2 16,34 Mb
		RALGAPA1 19,30 Mb
RIN		RIN3 20,52 Mb	RIN2 0,18 Mb	RIN2 9,98 Mb		RIN1 19,20 Mb			RINL 17,48 Mb
PAX*		PAX1 16,13 Mb
PYG		PYGL 0,63 Mb	PYGB 11,69 Mb			PYGM 28,88 Mb	PYGM 13,70 Mb
SEC23				SEC23B 32,91 Mb						SEC23A 2070
SLC24A	SLC24A4 4,84 Mb		SLC24A3 0,17 Mb	SLC24A3 9,95 Mb			SLC24A 15,30 Mb	SLC24A 8,28 Mb
SNX		SNX6 1,74 Mb	SNX5 26,42 Mb
SPTLC	SPTLC2 2,98 Mb	SPTLC2 18,16 Mb	SPTLC3 27,01 Mb
VSX*	VSX2 17,33 Mb	VSX2 13,41 Mb	VSX1 11,91 Mb

## Sheet: Stickleback
	Stickleback chromosome XVIII	Stickleback chromosome XV	Stickleback chromosome VI	Stickleback chromosome IX	Stickleback chromosome I	Stickleback chromosome VII	Stickleback chromosome IV	Stickleback chromosome scaffolds
	FLRT2 1,76 Mb	SNX6 0,16 Mb	ABHD12B 2,55 Mb	RIN2 2,26 Mb	RINL 1,91 Mb	FLRT1 15,41 Mb	FLRT1 5,14 Mb	SSTR6 47			Hsa 11
	SPTLC2 2,51 Mb	CFL2 0,17 Mb	JAG1 5,20 Mb	SLC24A3 2,28 Mb	FOXA3 16,18 Mb	SLC24A 18,07 Mb	CFL 5,44 Mb	PYGM 47			Hsa 14
	ISM2 2,52 Mb	SEC23A 0,20 Mb	SPTLC3 5,37 Mb	SEC23B 15,88 Mb		PYGM 21,86 Mb	SLC24A 8,28 Mb	RIN2 61			Hsa 19
	JAG2 6,38 Mb	FOXA1 0,22 Mb	ISM1 5,39 Mb	JAG1 18,46 Mb				SLC24A3 61			Hsa 20
	SLC24A4 7,67 Mb	SPTLC2 1,67 Mb	FLRT3 5,49 Mb
	FOXA 12,51 Mb	VSX2 2,10 Mb	SNX5 5,84 Mb								Divergent topologies between NJ and PhyML analyses for this branch.
		FOXA2 3,75 Mb	CFL 5,87 Mb								Unclear topology for this branch in both phylogenetic analyses.
		PAX1 3,84 Mb	VSX1 16,67 Mb
		NKX2-4 3,90 Mb	ABHD12 16,70 Mb
		RALGAPA2 4,00 Mb	NINL 16,71 Mb
		PAX9 10,89 Mb
		NKX2-1 10,93 Mb
		NIN 11,70 Mb
		ABHD12B 11,72 Mb
		PYGL 11,73 Mb
		RALGAPA1 13,07 Mb
		FLRT2 14,75 Mb
		RIN3 15,62 Mb
Family	Stickleback chromosome XVIII	Stickleback chromosome XV	Stickleback chromosome VI	Stickleback chromosome IX	Stickleback chromosome I	Stickleback chromosome VII	Stickleback chromosome IV	Stickleback chromosome scaffolds
SSTR								SSTR6 47
ABHD12			ABHD12 16,70 Mb
		ABHD12B 11,72 Mb	ABHD12B 2,55 Mb
CFL*		CFL2 0,17 Mb	CFL 5,87 Mb				CFL 5,44 Mb
FLRT*	FLRT2 1,76 Mb	FLRT2 14,75 Mb	FLRT3 5,49 Mb			FLRT1 15,41 Mb	FLRT1 5,14 Mb
FOXA	FOXA 12,51 Mb	FOXA1 0,22 Mb			FOXA3 16,18 Mb
		FOXA2 3,75 Mb
ISM*	ISM2 2,52 Mb		ISM1 5,39 Mb
JAG	JAG2 6,38 Mb		JAG1 5,20 Mb	JAG1 18,46 Mb
NIN		NIN 11,70 Mb	NINL 16,71 Mb
NKX2		NKX2-1 10,93 Mb
		NKX2-4 3,90 Mb
PAX*		PAX1 3,84 Mb
		PAX9 10,89 Mb
PYG		PYGL 11,73 Mb				PYGM 21,86 Mb		PYGM 47
RALGAPA		RALGAPA2 4,00 Mb
		RALGAPA1 13,07 Mb
RIN		RIN3 15,62 Mb		RIN2 2,26 Mb	RINL 1,91 Mb			RIN2 61
SEC23		SEC23A 0,2 Mb		SEC23B 15,88 Mb
SLC24A	SLC24A4 7,67 Mb			SLC24A3 2,28 Mb		SLC24A 18,07 Mb	SLC24A 8,28 Mb	SLC24A3 61
SNX		SNX6 0,16 Mb	SNX5 5,84 Mb
SPTLC	SPTLC2 2,51 Mb	SPTLC2 1,67 Mb	SPTLC3 5,37 Mb
VSX*		VSX2 2,10 Mb	VSX1 16,67 Mb

## Sheet: Zebrafish
	Zebrafish chromosome 20	Zebrafish chromosome 17	Zebrafish chromosome 13	Zebrafish chromosome 6	Zebrafish chromosome 1	Zebrafish chromosome 7	Zebrafish chromosome 21	Zebrafish chromosome 14	Zebrafish chromosome 5	Zebrafish chromosome 15	Zebrafish chromosome 18
	ISM2 5,34 Mb	SSTR1 8,22 Mb	NINL 7,00 Mb	SEC23B 6,70 Mb	JAG1 51,61 Mb	RIN1 8,14 Mb	RIN1 26,75 Mb	CFL 31,67 Mb	FLRT1 69,91 Mb	RINL 6,70 Mb	FOXA3 44,76 Mb			Hsa 11
	SPTLC2 5,37 Mb	SNX6 9,83 Mb	ABHD12B 9,26 Mb	RIN2 6,74 Mb		SSTR6 19,63 Mb	PYGM 27,84 Mb	SLC24A 34,85 Mb						Hsa 14
	FLRT2 11,29 Mb	CFL2 9,87 Mb	ABHD12B 9,53 Mb			PYGM 23,99 Mb		FLRT1 48,86 Mb						Hsa 19
	JAG2 21,46 Mb	FOXA1 10,28 Mb	SLC24A3 27,30 Mb			SLC24A 75,50 Mb								Hsa 20
	NKX2-4 49,08 Mb	SEC23A 10,46 Mb	RIN2 27,46 Mb
	PAX1 49,18Mb	RALGAPA1 12,63 Mb	CFL 33,83 Mb											Divergent topologies between NJ and PhyML analyses for this branch.
	SLC24A4 50,43 Mb	SPTLC2 17,63 Mb	JAG2 33,71 Mb											Unclear topology for this branch in both phylogenetic analyses.
		ISM2 17,69 Mb	SNX5 33,87 Mb
		VSX1 20.89 Mb	FLRT3 34,04 Mb
		PYGB 20,96 Mb	ISM1 34,49 Mb
		ABHD12 20,99 Mb	SPTLC3 35,03 Mb
		VSX2 31,71 Mb	JAG1 35,56 Mb
		RIN3 33,66 Mb	NIN 37,20 Mb
		PAX9 38,40 Mb	PYGL 37,25 Mb
		NKX2-1 38,43 Mb
		SLC24A4 38,95 Mb
		RALGAPA2 41,59 Mb
		NKX2-4 42,21 Mb
		FOXA2 42,39 Mb
		PAX1 42,87 Mb
Family	Zebrafish chromosome 20	Zebrafish chromosome 17	Zebrafish chromosome 13	Zebrafish chromosome 6	Zebrafish chromosome 1	Zebrafish chromosome 7	Zebrafish chromosome 21	Zebrafish chromosome 14	Zebrafish chromosome 5	Zebrafish chromosome 15	Zebrafish chromosome 18
SSTR		SSTR1 8,22 Mb				SSTR6 19,63 Mb
ABHD12		ABHD12 20,99 Mb	ABHD12B 9,26 Mb
			ABHD12B 9,53 Mb
CFL*		CFL2 9,87 Mb	CFL 33,83 Mb					CFL 31,67 Mb
FLRT*	FLRT2 11,29 Mb		FLRT3 34,04 Mb					FLRT1 48,86 Mb	FLRT1 69,91 Mb
FOXA		FOXA1 10,28 Mb									FOXA3 44,76 Mb
		FOXA2 42,39 Mb
ISM	ISM2 5,34 Mb	ISM2 17,69 Mb	ISM1 34,49 Mb
JAG	JAG2 21,46 Mb		JAG2 33,71 Mb
			JAG1 35,56 Mb		JAG1 51,61 Mb
NIN			NIN 37,20 Mb
			NINL 7,00 Mb
NKX2*	NKX2-4 49,08 Mb	NKX2-1 38,43 Mb
		NKX2-4 42,21 Mb
PAX*	PAX1 49,18Mb	PAX1 42,87 Mb
		PAX9 38,40 Mb
PYG		PYGB 20,96 Mb	PYGL 37,25 Mb			PYGM 23,99 Mb	PYGM 27,84 Mb
RALGAPA		RALGAPA1 12,63 Mb
		RALGAPA2 41,59 Mb
RIN		RIN3 33,66 Mb	RIN2 27,46 Mb	RIN2 6,74 Mb		RIN1 8,14 Mb	RIN1 26,75 Mb			RINL 6,70 Mb
SEC23		SEC23A 10,46 Mb		SEC23B 6,70 Mb
SLC24A	SLC24A4 50,43 Mb	SLC24A4 38,95 Mb	SLC24A3 27,30 Mb			SLC24A 75,50 Mb		SLC24A 34,85 Mb
SNX		SNX6 9,83 Mb	SNX5 33,87 Mb
SPTLC	SPTLC2 5,37 Mb	SPTLC2 17,63 Mb	SPTLC3 35,03 Mb
VSX*		VSX2 31,71 Mb
		VSX1 20.89 Mb
