# Supplementary material for: The evolution of vertebrate somatostatin receptors and their gene regions involves extensive chromosomal rearrangements
Source: BMC Evol Biol. 2012 Nov 29;12:231. doi: 10.1186/1471-2148-12-231 (PMC3560075; doi:10.1186/1471-2148-12-231)
Supplement: Additional file 4 — Table S5. Positional data for the SSTR2, -3 and -5-bearing chromosome regions. The members of the identified neighboring gene families in these chromosome regions are charted by species and chromosome/genomic scaffold. These charts show the identified paralogous chromosome regions in the human, chicken, medaka, stickleback and zebrafish genomes. Each species is included in a separate tab in the spreadsheet. [file 1471-2148-12-231-S4.xlsx]

## Sheet: Chicken
Table S5. Positional data for the identified paralogous SSTR2, -3 and -5-bearing chromosome regions in the human, chicken, medaka, stickleback and zebrafish genomes. The members of the identified neighboring gene families in these chromosome regions are charted by species and chromosome/genomic scaffold, using the gene symbols of the closest human homolog. SSTR sequences are identified with their…
	Chicken chromosome 18	Chicken chromosome 14	Chicken chromosome 1		Chicken chromosome 15	Chicken chromosome 3	Chicken chromosome Un	Chicken chromosome 19
	GLP2R 0,13 Mb	FAM20C 1,73 Mb	GRIN2B 50,35 Mb		ATP2A2 5,35 Mb	GLP1R 30,52 Mb	GLPR	ATP2A3 3,24 Mb
	NDEL1 1,66 Mb	ADAP1 2,19 Mb	EP300 51,67 Mb		RPH3A 6,54 Mb			DOC2B 6,95 Mb
	USP43 2,17 Mb	LFNG 3,24 Mb	TNRC6B 52,01 Mb		CABP1 9,47 Mb							Gga 18
	METRNL 3,06 Mb	TTYH3 3,25 Mb	CACNA1I 52,30 Mb									Gga 14
	TNRC6C 4,01 Mb	SDK1 3,54 Mb	FAM20 52,73 Mb									Hsa 19 - No orthologs could be found in the chicken genome.
	RHBDF2 4,36 Mb	RADIL 4,03 Mb	KCNJ4 52,86 Mb									Gga 1
	RFNG 4,97 Mb	FSCN1 4,20 Mb	SOX10 53,00 Mb
	RAB11FP4 6,39 Mb	UTS2R 4,27 Mb	ADAP 53,10 Mb									Gga 15
	ADAP2 6,65 Mb	KCNJ12 4,46 Mb	GGA1 53,16 Mb									Gga 3
	RHOT1 6,66 Mb	TOM1L2 4,94 Mb	CYTH4 53,35 Mb									Hsa 11 - No orthologs could be found in the chicken genome.
	TEX2 6,80 Mb	CACNA1H 5,27 Mb	SSTR3 53,39 Mb									Gga 9
	FAM20A 7,89 Mb	C1QTNF8 5,61 Mb	MFNG 53,22 Mb									Hsa 16 - No orthologs could be found in the chicken genome.
	KCNJ2 8,21 Mb	SSTR5 5,64 Mb	C1QTNF6 53,41 Mb									Gga Un
	SOX9 8,81 Mb	SOX8 5,77 Mb	KCTD17 53,47 Mb
	SSTR2 9,00 Mb	TEX2 6,16 Mb	TOM1 54,15 Mb									Divergent topologies between NJ and PhyML analyses for this branch.
	SDK2 9,04 Mb	TNRC6A 6,87 Mb										Unclear topology for this branch in both phylogenetic analyses.
	FSCN2 9,20 Mb	GGA2 6,97 Mb
	C1QTNF1 9,72 Mb	USP31 7,03 Mb
	CYTH1 9,74 Mb	KCTD5 7,42 Mb
	GCGR 9,85 Mb	NDE 7,61 Mb
	WFIKNN2 10,05 Mb	CYTH3 9,08 Mb
	CACNA1G 10,15 Mb	GRIN2A 9,47 Mb
	KCTD2 10,59 Mb	RHBDF1 12,58 Mb
	GGA3 10,66 Mb	CREBBP 13,20 Mb
		RAB11FP3 13,81 Mb
		RHOT2 13,88 Mb
		METRN 13,93 Mb
		WFIKNN1 14,32 Mb
	Zebrafinch chromosome 18	Zebrafinch chromosome 14						Zebrafinch chromosome 19	Zebrafinch chromosome 5
	TTYH2 1,00 Mb	RAB11FIP4 10,92 Mb						DOC2B 8,55 Mb	CABP2 6,42 Mb
	RAB11FIP4 1,81 Mb	USP31 8,72 Mb
	USP43 4,30 Mb	TTYH3 12,43 Mb
	METRNL 6,32 Mb
	METRN 9,55 Mb
	GRIN2C 9,03 Mb
Family	Chicken chromosome 18	Chicken chromosome 14	Chicken chromosome 1		Chicken chromosome 15	Chicken chromosome 3	Chicken chromosome Un	Chicken chromosome 19
SSTR	SSTR2 9,00 Mb	SSTR5 5,64 Mb	SSTR3 53,39 Mb
ADAP*	ADAP2 6,65 Mb	ADAP1 2,19 Mb	ADAP 53,10 Mb
ATP2A					ATP2A2 5,35 Mb			ATP2A3 3,24 Mb
CABP*					CABP1 9,47 Mb
CACNA1	CACNA1G 10,15 Mb	CACNA1H 5,27 Mb	CACNA1I 52,30 Mb
CREBBP		CREBBP 13,20 Mb	EP300 51,67 Mb
CYTH	CYTH1 9,74 Mb	CYTH3 9,08 Mb	CYTH4 53,35 Mb
C1QTNF	C1QTNF1 9,72 Mb	C1QTNF8 5,61 Mb	C1QTNF6 53,41 Mb
FAM20*	FAM20A 7,89 Mb	FAM20C 1,73 Mb	FAM20 52,73 Mb
FNG	RFNG 4,97 Mb	LFNG 3,24 Mb	MFNG 53,22 Mb
FSCN	FSCN2 9,20 Mb	FSCN1 4,20 Mb
GGA*	GGA3 10,66 Mb	GGA2 6,97 Mb	GGA1 53,16 Mb
GLPR	GCGR 9,85 Mb					GLP1R 30,52 Mb	GLPR
	GLP2R 0,13 Mb
GRIN2		GRIN2A 9,47 Mb	GRIN2B 50,35 Mb
KCNJ*	KCNJ2 8,21 Mb	KCNJ12 4,46 Mb	KCNJ4 52,86 Mb
KCTD	KCTD2 10,59 Mb	KCTD5 7,42 Mb	KCTD17 53,47 Mb
METRN	METRNL 3,06 Mb	METRN 13,93 Mb
NDE	NDEL1 1,66 Mb	NDE 7,61 Mb
RAB11FIP	RAB11FP4 6,39 Mb	RAB11FP3 13,81 Mb
RADIL		RADIL 4,03 Mb
RHBDF	RHBDF2 4,36 Mb	RHBDF1 12,58 Mb
RHOT	RHOT1 6,66 Mb	RHOT2 13,88 Mb
RPH3A*					RPH3A 6,54 Mb			DOC2B 6,95 Mb
SDK	SDK2 9,04 Mb	SDK1 3,54 Mb
SOX	SOX9 8,81 Mb	SOX8 5,77 Mb	SOX10 53,00 Mb
TEX2	TEX2 6,80 Mb	TEX2 6,16 Mb
TNRC6	TNRC6C 4,01 Mb	TNRC6A 6,87 Mb	TNRC6B 52,01 Mb
TOM1*		TOM1L2 4,94 Mb	TOM1 54,15 Mb
TTYH		TTYH3 3,25 Mb
USP	USP43 2,17 Mb	USP31 7,03 Mb
WFIKNN	WFIKNN2 10,05 Mb	WFIKNN1 14,32 Mb
	Zebrafinch chromosome 18	Zebrafinch chromosome 14	Zebrafinch chromosome 1					Zebrafinch chromosome 19	Zebrafinch chromosome 5
CABP									CABP2 6,42 Mb
GRIN2	GRIN2C 9,03 Mb
METRN	METRNL 6,32 Mb
	METRN 9,55 Mb
RAB11FIP	RAB11FIP4 1,81 Mb	RAB11FIP4 10,92 Mb
RPH3A								DOC2B 8,55 Mb
TTYH	TTYH2 1,00 Mb	TTYH3 12,43 Mb
USP	USP43 4,30 Mb	USP31 8,72 Mb

## Sheet: Human
	Human chromosome 17	Human chromosome 16	Human chromosome 7	Human chromosome 19	Human chromosome 22		Human chromosome 12	Human chromosome 6	Human chromosome 11
	DOC2B 0,60 Mb	RHBDF1 0,11 Mb	FAM20C 0,19 Mb	GIPR 46,17 Mb	TOM1 35,70 Mb		GRIN2B 13,71 Mb	GLP1R 39,02 Mb	CABP4 67,22 Mb
	ATP2A3 3,82 Mb	RAB11FIP3 0,48 Mb	LFNG 2,55 Mb	CABP5 48,54 Mb	KCTD17 37,45 Mb		ATP2A2 110,72 Mb		CABP2 67,29 Mb
	NDEL1 8,34 Mb	WFIKNN1 0,68 Mb	TTYH3 2,67 Mb	GRIN2D 48,90 Mb	C1QTNF6 37,58 Mb		RPH3A 113,23 Mb
	USP43 9,55 Mb	RHOT2 0,72 Mb	SDK1 3,34 Mb	KCNJ14 48,96 Mb	SSTR3 37,60 Mb		CABP1 121,08 Mb					Gga 18
	GLP2R 9,73 Mb	METRN 0,77 Mb	RADIL 4,84 Mb	CYTH2 48,97 Mb	CYHT4 37,68 Mb							Gga 14
	WFIKNN2 14,81 Mb	SOX8 1,03 Mb	FSCN1 5,63 Mb	RASIP1 49,22 Mb	MNFG 37,78 Mb							Hsa 19 - No orthologs could be found in the chicken genome.
	TOM1L2 17,75 Mb	SSTR5 1,12 Mb	CYTH3 6,20 Mb	TTYH1 54,93 Mb	GGA1 38,00 Mb							Gga 1
	KCNJ12 21,28 Mb	C1QTNF8 1,14 Mb	ADAP1 9,38 Mb		SOX10 38,37 Mb
	ADAP2 29,25 Mb	CACNA1H 1,20 Mb			KCNJ4 38,82 Mb							Gga 15
	RAB11FIP4 29,72 Mb	KCTD5 2,73 Mb			CACNA1I 39,97 Mb							Gga 3
	RHOT1 30,47 Mb	CREBBP 3,78 Mb			TNRC6B 40,44 Mb							Hsa 11 - No orthologs could be found in the chicken genome.
	CACNA1G 48,64 Mb	GRIN2A 9,85 Mb			EP300 41,49 Mb							Gga 9
	TEX2 62,22 Mb	NDE1 15,74 Mb										Hsa 16 - No orthologs could be found in the chicken genome.
	FAM20A 66,53 Mb	USP31 23,07 Mb										Gga Un
	KCNJ2 68,17 Mb	GGA2 23,47 Mb
	SOX9 70,12 Mb	TNRC6A 24,74 Mb										Divergent topologies between NJ and PhyML analyses for this branch.
	SSTR2 71,16 Mb	ATP2A1 28,89 Mb										Unclear topology for this branch in both phylogenetic analyses.
	SDK2 71,33 Mb	DOC2A 30,02 Mb
	TTYH2 72,21 Mb
	GRIN2C 72,84 Mb
	KCTD2 73,04 Mb
	GGA3 73,23 Mb
	RHBDF2 74,47 Mb
	TNRC6C 76,00 Mb
	CYTH1 76,67 Mb
	C1QTNF1 77,02 Mb
	FSCN2 79,50 Mb
	GCGR 79,76 Mb
	RFNG 80,01 Mb
	METRNL 81,04 Mb
Family	Human chromosome 17	Human chromosome 16	Human chromosome 7	Human chromosome 19	Human chromosome 22		Human chromosome 12	Human chromosome 6	Human chromosome 11
SSTR	SSTR2 71,16 Mb	SSTR5 1,12 Mb			SSTR3 37,60 Mb
ADAP*	ADAP2 29,25 Mb		ADAP1 9,38 Mb
ATP2A	ATP2A3 3,82 Mb	ATP2A1 28,89 Mb					ATP2A2 110,72 Mb
CABP*				CABP5 48,54 Mb			CABP1 121,08 Mb		CABP4 67,22 Mb
									CABP2 67,29 Mb
CACNA1	CACNA1G 48,64 Mb	CACNA1H 1,20 Mb			CACNA1I 39,97 Mb
CREBBP		CREBBP 3,78 Mb			EP300 41,49 Mb
CYTH	CYTH1 76,67 Mb		CYTH3 6,20 Mb	CYTH2 48,97 Mb	CYHT4 37,68 Mb
C1QTNF	C1QTNF1 77,02 Mb	C1QTNF8 1,14 Mb			C1QTNF6 37,58 Mb
FAM20*	FAM20A 66,53 Mb		FAM20C 0,19 Mb
FNG	RFNG 80,01 Mb		LFNG 2,55 Mb		MNFG 37,78 Mb
FSCN	FSCN2 79,50 Mb		FSCN1 5,63 Mb
GGA*	GGA3 73,23 Mb	GGA2 23,47 Mb			GGA1 38,00 Mb
GLPR	GLP2R 9,73 Mb			GIPR 46,17 Mb				GLP1R 39,02 Mb
	GCGR 79,76 Mb
GRIN2	GRIN2C 72,84 Mb	GRIN2A 9,85 Mb		GRIN2D 48,90 Mb			GRIN2B 13,71 Mb
KCNJ*	KCNJ12 21,28 Mb			KCNJ14 48,96 Mb	KCNJ4 38,82 Mb
	KCNJ2 68,17 Mb
KCTD	KCTD2 73,04 Mb	KCTD5 2,73 Mb			KCTD17 37,45 Mb
METRN	METRNL 81,04 Mb	METRN 0,77 Mb
NDE	NDEL1 8,34 Mb	NDE1 15,74 Mb
RAB11FIP	RAB11FIP4 29,72 Mb	RAB11FIP3 0,48 Mb
RADIL			RADIL 4,84 Mb	RASIP1 49,22 Mb
RHBDF	RHBDF2 74,47 Mb	RHBDF1 0,11 Mb
RHOT	RHOT1 30,47 Mb	RHOT2 0,72 Mb
RPH3A*	DOC2B 0,60 Mb	DOC2A 30,02 Mb					RPH3A 113,23 Mb
SDK	SDK2 71,33 Mb		SDK1 3,34 Mb
SOX	SOX9 70,12 Mb	SOX8 1,03 Mb			SOX10 38,37 Mb
TEX2	TEX2 62,22 Mb
TNRC6	TNRC6C 76,00 Mb	TNRC6A 24,74 Mb			TNRC6B 40,44 Mb
TOM1*	TOM1L2 17,75 Mb				TOM1 35,70 Mb
TTYH	TTYH2 72,21 Mb		TTYH3 2,67 Mb	TTYH1 54,93 Mb
USP	USP43 9,55 Mb	USP31 23,07 Mb
WFIKNN	WFIKNN2 14,81 Mb	WFIKNN1 0,68 Mb

## Sheet: Medaka
	Medaka chromosome 8	Medaka chromosome 1	Medaka chromosome 19	Medaka chromosome 16	Medaka scaffolds		Medaka chromosome 12	Medaka chromosome 9	Medaka chromosome 14	Medaka chromosome 10	Medaka chromosome 18
	DOC2A 0,16 Mb	RHBDF2 2,26 Mb	EP300 0,43 Mb	KCNJ14 16,18 Mb	RHBDF1 1320		RPH3A 0,50 Mb	RPH3A 18,04 Mb	ATP2A3 21,76 Mb	CABP2 10,38 Mb	CABP4 6,32 Mb
	NDE1 0,74 Mb	TEX2 4,43 Mb	KCTD17 0,71 Mb	CYTH2 16,24 Mb	SOX9 2680		CABP1 13,57 Mb	CABP1 21,16 Mb	DOC2B 31,60 Mb
	GRIN2C 0,91 Mb	USP43 11,10 Mb	TNRC6B 0,79 Mb	TTYH1 16,41 Mb	SSTR2b 5841		ATP2A2 15,83 Mb	ATP2A2 25,54 Mb
	RADIL 2,68 Mb	GGA3 11,27 Mb	TEX2 1,68 Mb	GRIN2D 16,59 Mb										Gga 18
	CYTH4 2,73 Mb	TNRC6 11,60 Mb	TOM1L2 1,73 Mb											Gga 14
	SSTR3a 2,80 Mb	RHOT1 11,74 Mb	FAM20C 1,76 Mb											Hsa 19 - No orthologs could be found in the chicken genome.
	LFNG 7,03 Mb	ADAP2 11,76 Mb	CYTH3 2,18 Mb											Gga 1
	TTYH3 7,05 Mb	RABP11FIP4 11,78 Mb	FSCN2 2,34 Mb
	USP31 8,11 Mb	KCNJ4 14,43 Mb	FAM20A 2,61 Mb											Gga 15
	RHBDF1 8,33 Mb	GRIN2B 14,65 Mb	ATPA21 6,47 Mb											Gga 3
	GCGR 9,64 Mb	CABP4 17,67 Mb	DOC2A 6,55 Mb											Hsa 11 - No orthologs could be found in the chicken genome.
	METRNL 9,80 Mb	CACNA1H 25,00 Mb	CABP5 6,65 Mb											Gga 9
	NDEL1 9,82 Mb	SDK1 25,62 Mb	USP31 7,41 Mb											Hsa 16 - No orthologs could be found in the chicken genome.
	SDK2 9,93 Mb	RADIL 25,91 Mb	METRN 7,94 Mb											Gga Un
	TTYH2 10,05 Mb	GRIN2A 26,08 Mb	RABP11FIP3 7,99 Mb
	FSCN2 10,37 Mb	FSCN1 26,67 Mb	GLPR 8,12 Mb											Divergent topologies between NJ and PhyML analyses for this branch.
	CYTH1 10,45 Mb	TTYH3 26,79 Mb	RHOT2 8,14 Mb											Unclear topology for this branch in both phylogenetic analyses.
	SOX9 10,78 Mb	MNFG 26,82 Mb	KCTD5 8,26 Mb
	SSTR2a 10,93 Mb	GGA2 27,46 Mb	KCNJ12 8,53 Mb
	SOX8 11,01 Mb	FAM20 28,37 Mb	CYTH1 12,23 Mb
	ADAP1 11,10 Mb	C1QTNF 28,76 Mb	GRIN2C 13,52 Mb
	CREBBP 11,37 Mb	SSTR3b 29,10 Mb	TTYH2 13,73 Mb
	CYTH3 12,03 Mb	CYTH4 29,23 Mb	SDK2 14,41 Mb
	TEX2 12,38 Mb	WFIKNN1 32,47 Mb	RASIP1 16,87 Mb
	METRN 12,48 Mb	NDE1 33,40 Mb	NDEL1 17,80 Mb
	TOM1L2 12,66 Mb	CABP2 35,57 Mb	GLP2R 19,69 Mb
	FAM20C 12,75 Mb	TOM1 38,40 Mb	KCNJ2 20,63 Mb
	GGA3 13,37 Mb	CREBBP 39,22 Mb	RFNG 21,37 Mb
	TNRC6C 13,53 Mb
	RHOT1 13,59 Mb
	ADAP2 13,60 Mb
	SSTR5a 13,75 Mb
	WFIKNN2 13,90 Mb
	CACNA1I 13,97 Mb
	CABP5 14,84 Mb
	KCNJ12 15,01 Mb
	ATP2A1 15,68 Mb
	CACNA1H 16,59 Mb
	GRIN2A 16,79 Mb
	TNRC6A 17,53 Mb
	FAM20 18,41 Mb
	FSCN1 19,03 Mb
	EP300 19,26 Mb
	TNRC6B 19,66 Mb
	GGA1 19,71 Mb
	SOX10 19,73 Mb
	KCNJ4 19,76 Mb
	GRIN2B 20,06 Mb
	USP43 20,66 Mb
	TOM1 20,89 Mb
	RABP11FIP4 24,84 Mb
Family	Medaka chromosome 8	Medaka chromosome 1	Medaka chromosome 19	Medaka chromosome 16	Medaka scaffolds		Medaka chromosome 12	Medaka chromosome 9	Medaka chromosome 14	Medaka chromosome 10	Medaka chromosome 18
SSTR	SSTR2a 10,93 Mb				SSTR2b 5841
	SSTR3a 2,80 Mb	SSTR3b 29,10 Mb
	SSTR5a 13,75 Mb
ADAP*	ADAP1 11,10 Mb
	ADAP2 13,60 Mb	ADAP2 11,76 Mb
ATP2A	ATP2A1 15,68 Mb		ATPA21 6,47 Mb				ATP2A2 15,83 Mb	ATP2A2 25,54 Mb	ATP2A3 21,76 Mb
CABP*							CABP1 13,57 Mb	CABP1 21,16 Mb
		CABP2 35,57 Mb								CABP2 10,38 Mb
		CABP4 17,67 Mb									CABP4 6,32 Mb
	CABP5 14,84 Mb		CABP5 6,65 Mb
CACNA1	CACNA1I 13,97 Mb
	CACNA1H 16,59 Mb	CACNA1H 25,00 Mb
CREBBP	CREBBP 11,37 Mb	CREBBP 39,22 Mb
	EP300 19,26 Mb		EP300 0,43 Mb
CYTH	CYTH1 10,45 Mb		CYTH1 12,23 Mb
				CYTH2 16,24 Mb
	CYTH3 12,03 Mb		CYTH3 2,18 Mb
	CYTH4 2,73 Mb	CYTH4 29,23 Mb
C1QTNF		C1QTNF 28,76 Mb
FAM20*			FAM20A 2,61 Mb
	FAM20 18,41 Mb	FAM20 28,37 Mb
	FAM20C 12,75 Mb		FAM20C 1,76 Mb
FNG	LFNG 7,03 Mb	MNFG 26,82 Mb	RFNG 21,37 Mb
FSCN	FSCN2 10,37 Mb		FSCN2 2,34 Mb
	FSCN1 19,03 Mb	FSCN1 26,67 Mb
GGA*	GGA1 19,71 Mb
		GGA2 27,46 Mb
	GGA3 13,37 Mb	GGA3 11,27 Mb
GLPR	GCGR 9,64 Mb		GLPR 8,12 Mb
			GLP2R 19,69 Mb
GRIN2	GRIN2C 0,91 Mb		GRIN2C 13,52 Mb
	GRIN2A 16,79 Mb	GRIN2A 26,08 Mb
	GRIN2B 20,06 Mb	GRIN2B 14,65 Mb
				GRIN2D 16,59 Mb
KCNJ*	KCNJ12 15,01 Mb		KCNJ12 8,53 Mb
	KCNJ4 19,76 Mb	KCNJ4 14,43 Mb
			KCNJ2 20,63 Mb
				KCNJ14 16,18 Mb
KCTD			KCTD5 8,26 Mb
			KCTD17 0,71 Mb
METRN	METRNL 9,80 Mb		METRN 7,94 Mb
	METRN 12,48 Mb
NDE	NDE1 0,74 Mb	NDE1 33,40 Mb
	NDEL1 9,82 Mb		NDEL1 17,80 Mb
RAB11FIP	RABP11FIP4 24,84 Mb	RABP11FIP4 11,78 Mb	RABP11FIP3 7,99 Mb
RADIL	RADIL 2,68 Mb	RADIL 25,91 Mb	RASIP1 16,87 Mb
RHBDF	RHBDF1 8,33 Mb	RHBDF2 2,26 Mb			RHBDF1 1320
RHOT	RHOT1 13,59 Mb	RHOT1 11,74 Mb	RHOT2 8,14 Mb
RPH3A*	DOC2A 0,16 Mb		DOC2A 6,55 Mb				RPH3A 0,50 Mb	RPH3A 18,04 Mb	DOC2B 31,60 Mb
SDK	SDK2 9,93 Mb	SDK1 25,62 Mb	SDK2 14,41 Mb
SOX	SOX8 11,01 Mb
	SOX9 10,78 Mb				SOX9 2680
	SOX10 19,73 Mb
TEX2	TEX2 12,38 Mb	TEX2 4,43 Mb	TEX2 1,68 Mb
TNRC6	TNRC6A 17,53 Mb
	TNRC6B 19,66 Mb		TNRC6B 0,79 Mb
	TNRC6C 13,53 Mb	TNRC6 11,60 Mb
TOM1*	TOM1L2 12,66 Mb		TOM1L2 1,73 Mb
	TOM1 20,89 Mb	TOM1 38,40 Mb
TTYH	TTYH3 7,05 Mb	TTYH3 26,79 Mb
	TTYH2 10,05 Mb		TTYH2 13,73 Mb
				TTYH1 16,41 Mb
USP	USP31 8,11 Mb		USP31 7,41 Mb
	USP43 20,66 Mb	USP43 11,10 Mb
WFIKNN	WFIKNN2 13,90 Mb	WFIKNN1 32,47 Mb

## Sheet: Stickleback
	Stickleback chromosome XI	Stickleback chromosome V	Stickleback chromosome IX	Stickleback chromosome XX	Stickleback scaffolds		Stickleback chromosome XIII	Stickleback chromosome XIV	Stickleback chromosome VII	Stickleback chromosome IV
	RAB11FIP4 1,27 Mb	GRIN2B 0,66 Mb	KCNJ4 0,83 Mb	RASIP1 12,02 Mb	SSTR6 47		RPH3A 12,86 Mb	RPH3A 0,35 Mb	CABP4 8,14 Mb	CABP2 9,41 Mb
	TOM1 3,50 Mb	CYTH1 2,22 Mb	SOX10 0,84 Mb	GRIN2D 12,21 Mb	RFNG 48		CABP1 14,70 Mb	CABP1 6,73 Mb	ATP2A3 14,41 Mb
	USP43 3,60 Mb	TTYH2 2,70 Mb	GRIN2C 2,60 Mb	TTYH1 12,35 Mb	KCNJ2 116		ATP2A2 16,39 Mb	ATP2A2 8,16 Mb	DOC2B 26,79 Mb
	GRIN2B 3,96 Mb	SDK2 3,04 Mb	TTYH3 4,42 Mb	CYTH2 12,50 Mb	CACNA1H 151								Gga 18
	KCNJ4 4,20 Mb	NDEL1 4,75 Mb	FSCN1 4,45 Mb	UTS2Ra 12,57 Mb	MFNG 238								Gga 14
	SOX10 4,22 Mb	KCTD2 4,81 Mb	GRIN2A 4,71 Mb		GLP2R 297								Hsa 19 - No orthologs could be found in the chicken genome.
	GGA1 4,23 Mb	RHBDF1 5,52 Mb	RADIL 4,82 Mb		UTS2Rb 740								Gga 1
	TNRC6B 4,27 Mb	TNRC6B 5,64 Mb	SDK1 4,89 Mb		C1QTNF 757
	EP300 4,72 Mb	KCTD17 5,71 Mb	CACNA1H 5,28 Mb										Gga 15
	FSCN1 4,89 Mb	EP300 5,80 Mb	CABP4 9,75 Mb										Gga 3
	C1QTNF 4,99 Mb	UTS2Rd 6,43 Mb	DOC2 9,78 Mb										Hsa 11 - No orthologs could be found in the chicken genome.
	FAM20 5,21 Mb	CACNA1G 6,46 Mb	TEX2 10,58 Mb										Gga 9
	GCGR 8,29 Mb	SSTR2b 6,81 Mb	CABP2 12,18 Mb										Hsa 16 - No orthologs could be found in the chicken genome.
	METRNL 8,42 Mb	ADAP1 7,02 Mb	ATP2A 12,75 Mb										Gga Un
	NDEL1 8,44 Mb	SOX8 7,02 Mb	CREBBP 14,31 Mb
	KCNJ2 8,87 Mb	SOX9 7,24 Mb	GCGR 14,71 Mb										Divergent topologies between NJ and PhyML analyses for this branch.
	SDK2 8,54 Mb	RADIL 7,85 Mb	METRNL 14,83 Mb										Unclear topology for this branch in both phylogenetic analyses.
	TTYH2 8,65 Mb	WFIKNN2 7,79 Mb	SSTR5b 14,95 Mb
	FSCN2 9,02 Mb	ATP2A1 9,49 Mb	TOM1 15,35 Mb
	CYTH1 9,08 Mb	DOC2A 9,55 Mb	GGA1 15,55 Mb
	SOX9 9,38 Mb	CABP5 9,62 Mb	NDE1 15,60 Mb
	SSTR2a 9,50 Mb	USP31 10,08 Mb	WFIKNN1 16,09 Mb
	ADAP1 9,63 Mb	METRN 10,45 Mb	RHBDF2 16,20 Mb
	SOX8 9,56 Mb	RAB11FIP3 10,49 Mb	USP43 16,96 Mb
	CREBBP 10,02 Mb	KCNJ12 10,62 Mb	GGA3 17,07 Mb
	CYTH3 10,46 Mb	KCTD5 10,85 Mb	TNRC6C 17,27 Mb
	TEX2 10,69 Mb	RHOT2 10,93 Mb	ADAP2 17,37 Mb
	METRN 10,80 Mb	GIPR 10,95 Mb	RHOT1 17,36 Mb
	TOM1L2 10,95 Mb	TEX2 11,10 Mb	RAB11FIP4 17,45 Mb
	FAM20C 11,03 Mb	TOM1L2 11,13 Mb	GGA2 18,03 Mb
	GGA3 11,36 Mb	CYTH3 11,35 Mb
	TNRC6C 11,50 Mb	FSCN2 11,40 Mb
	RHOT1 11,58 Mb	FAM20A 11,54 Mb
	ADAP2 11,59 Mb
	WFIKNN2 11,92 Mb
	SSTR5a 11,72 Mb
	CACNA1I 11,96 Mb
	CABP5 12,48 Mb
	KCNJ12 12,61 Mb
	ATP2A1 12,75 Mb
	RHBDF1 13,69 Mb
	USP31 13,86 Mb
	TTYH3 14,43 Mb
	LFNG 14,45 Mb
	TNRC6A 14,80 Mb
	RADIL 15,53 Mb
	CYTH4 15,57 Mb
	SSTR3a 15,59 Mb
	NDE1 16,43 Mb
	GRIN2C 16,52 Mb
	DOC2A 16,63 Mb
Family	Stickleback chromosome XI	Stickleback chromosome V	Stickleback chromosome IX	Stickleback chromosome XX	Stickleback scaffolds		Stickleback chromosome XIII	Stickleback chromosome XIV	Stickleback chromosome VII	Stickleback chromosome IV
SSTR	SSTR2a 9,50 Mb	SSTR2b 6,81 Mb
	SSTR3a 15,59 Mb
	SSTR5a 11,72 Mb		SSTR5b 14,95 Mb
ADAP*	ADAP1 9,63 Mb	ADAP1 7,02 Mb
	ADAP2 11,59 Mb		ADAP2 17,37 Mb
ATP2A	ATP2A1 12,75 Mb	ATP2A1 9,49 Mb	ATP2A 12,75 Mb				ATP2A2 16,39 Mb	ATP2A2 8,16 Mb	ATP2A3 14,41 Mb
CABP*	CABP5 12,48 Mb	CABP5 9,62 Mb	CABP2 12,18 Mb				CABP1 14,70 Mb	CABP1 6,73 Mb		CABP2 9,41 Mb
			CABP4 9,75 Mb						CABP4 8,14 Mb
CACNA1	CACNA1I 11,96 Mb	CACNA1G 6,46 Mb	CACNA1H 5,28 Mb		CACNA1H 151
CREBBP	EP300 4,72 Mb	EP300 5,80 Mb
	CREBBP 10,02 Mb		CREBBP 14,31 Mb
CYTH	CYTH1 9,08 Mb	CYTH1 2,22 Mb		CYTH2 12,50 Mb
	CYTH3 10,46 Mb	CYTH3 11,35 Mb
	CYTH4 15,57 Mb
C1QTNF	C1QTNF 4,99 Mb				C1QTNF 757
FAM20*	FAM20C 11,03 Mb	FAM20A 11,54 Mb
	FAM20 5,21 Mb
FNG	LFNG 14,45 Mb				MFNG 238
					RFNG 48
FSCN	FSCN1 4,89 Mb		FSCN1 4,45 Mb
	FSCN2 9,02 Mb	FSCN2 11,40 Mb
GGA*	GGA1 4,23 Mb		GGA1 15,55 Mb
	GGA3 11,36 Mb		GGA3 17,07 Mb
			GGA2 18,03 Mb
GLPR	GCGR 8,29 Mb	GLPR 10,95 Mb	GCGR 14,71 Mb		GLP2R 297
GRIN2	GRIN2C 16,52 Mb		GRIN2C 2,60 Mb
	GRIN2B 3,96 Mb	GRIN2B 0,66 Mb
			GRIN2A 4,71 Mb
				GRIN2D 12,21 Mb
KCNJ*	KCNJ4 4,20 Mb		KCNJ4 0,83 Mb
	KCNJ2 8,87 Mb				KCNJ2 116
	KCNJ12 12,61 Mb	KCNJ12 10,62 Mb
KCTD		KCTD2 4,81 Mb
		KCTD17 5,71 Mb
		KCTD5 10,85 Mb
METRN	METRNL 8,42 Mb		METRNL 14,83 Mb
	METRN 10,80 Mb	METRN 10,45 Mb
NDE	NDEL1 8,44 Mb	NDEL1 4,75 Mb
	NDE1 16,43 Mb		NDE1 15,60 Mb
RAB11FIP	RAB11FIP4 1,27 Mb	RAB11FIP3 10,49 Mb	RAB11FIP4 17,45 Mb
RADIL	RADIL 15,53 Mb	RADIL 7,85 Mb	RADIL 4,82 Mb	RASIP1 12,02 Mb
RHBDF	RHBDF1 13,69 Mb	RHBDF1 5,52 Mb	RHBDF2 16,20 Mb
RHOT	RHOT1 11,58 Mb	RHOT2 10,93 Mb	RHOT1 17,36 Mb
RPH3A*	DOC2A 16,63 Mb	DOC2A 9,55 Mb	DOC2 9,78 Mb				RPH3A 12,86 Mb	RPH3A 0,35 Mb	DOC2B 26,79 Mb
SDK	SDK2 8,54 Mb	SDK2 3,04 Mb	SDK1 4,89 Mb
SOX	SOX10 4,22 Mb		SOX10 0,84 Mb
	SOX9 9,38 Mb	SOX9 7,24 Mb
	SOX8 9,56 Mb	SOX8 7,02 Mb
TEX2	TEX2 10,69 Mb	TEX2 11,10 Mb	TEX2 10,58 Mb
TNRC6	TNRC6B 4,27 Mb	TNRC6B 5,64 Mb
	TNRC6C 11,50 Mb		TNRC6C 17,27 Mb
	TNRC6A 14,80 Mb
TOM1*	TOM1 3,50 Mb		TOM1 15,35 Mb
	TOM1L2 10,95 Mb	TOM1L2 11,13 Mb
TTYH	TTYH2 8,65 Mb	TTYH2 2,70 Mb
	TTYH3 14,43 Mb		TTYH3 4,42 Mb
				TTYH1 12,35 Mb
USP	USP31 13,86 Mb	USP31 10,08 Mb
	USP43 3,60 Mb		USP43 16,96 Mb
WFIKNN	WFIKNN2 11,92 Mb	WFIKNN2 7,79 Mb	WFIKNN1 16,09 Mb

## Sheet: Zebrafish
	Zebrafish chromosome 3	Zebrafish chromosome 6	Zebrafish chromosome 1	Zebrafish chromosome 24	Zebrafish chromosome 22	Zebrafish chromosome 12	Zebrafish chromosome 16	Zebrafish chromosome 15	Zebrafish scaffolds		Zebrafish chromosome 8	Zebrafish chromosome 21	Zebrafish chromosome 10	Zebrafish chromosome 7	Zebrafish chromosome 5	Zebrafish chromosome 14
	KCNJ4 0,53 Mb	TOM1 0,12 Mb	RADIL 6,57 Mb	SSTR5a 16,78 Mb	MFNG 15,40 Mb	GLP2R 0,33 Mb	CYTH2 6,87 Mb	GIPR 28,30 Mb	SSTR3b Zv9_NA631		ATP2A2 12,20 Mb	ATP2A2 15,56 Mb	RPH3A 3,49 Mb	RPH3A 74,73 Mb	ATP2A3 32,85 Mb	CABP2 49,21 Mb
	GRIN2B 2.07 Mb	C1QTNF 0,16 Mb	CACNA1H 7,38 Mb	RAB11FIP3 36,01 Mb	FAM20 25,43 Mb	RADIL 0,86 Mb	TTYH1 10,96 Mb				CABP4 14,32 Mb		CABP1 42,77 Mb		DOC2B 64,33 Mb
	SOX10 2,55 Mb	CACNA1I 0,51 Mb	FSCN1 7,74 Mb	KCNJ12 38,57 Mb	CREBBP 27,33 Mb	WFIKNN2 1,00 Mb	RASIP1 14,27				DOC2 14,37 Mb
	TNRC6B 3,70 Mb	ADAP 0,54 Mb	GRIN2A 7,84 Mb	RHOT2 39,05 Mb		ADAP1 1,27Mb	KCNJ14 15,33 Mb				CABP1 41,84 Mb								Gga 18
	GGA3 6,89 Mb	CYTH4 0,59 Mb	SDK1 10,31 Mb	METRN 39,44 Mb		SOX8 1,28 Mb													Gga 14
	CREBBP 9,98 Mb	USP43 18,26 Mb	TTYH3 10,96 Mb			SSTR2b 1,73 Mb													Hsa 19 - No orthologs could be found in the chicken genome.
	KCNJ2 12,40 Mb	GGA3 18,67 Mb	CABP2 44,71 Mb			SOX9 2,15 Mb													Gga 1
	KCNJ12 12,50 Mb	RAB11FIP4 19,08 Mb	ATP2A 45,11 Mb			FAM20A 3,50 Mb
	CABP5 14,90 Mb	TNRC6C 19,17 Mb	GRIN2B 45,84 Mb			RFNG 3,65 Mb													Gga 15
	DOC2A 15,16 Mb	RHOT1 19,32 Mb	SSTR5b 53,55 Mb			CABP5 4,53 Mb													Gga 3
	WFIKKN2 17,83 Mb	GGA1 23,80 Mb	GCGR 56,89 Mb			ATP2A1 14,35 Mb													Hsa 11 - No orthologs could be found in the chicken genome.
	GRIN2C 18,83 Mb		METRNL 57,64 Mb			KCTD17 18,02 Mb													Gga 9
	ADAP2 23,43 Mb		WFIKNN1 59,99 Mb			CYTH3 18,57 Mb													Hsa 16 - No orthologs could be found in the chicken genome.
	EP300 25,10 Mb					FAM20C 19,26 Mb													Gga Un
	C1QTNF 25,32 Mb					TOM1L2 19,40 Mb
	USP43 25,65 Mb					TEX2 19,49 Mb													Divergent topologies between NJ and PhyML analyses for this branch.
	RHOT1 26,70 Mb					EP300 19,95 Mb													Unclear topology for this branch in both phylogenetic analyses.
	SSTR3a 26,75 Mb					TNRC6B 20,38 Mb
	ATP2A1 26,88 Mb					KCTD2 21,35 Mb
	TOM1 27,10 Mb					RHBDF1 21,58 Mb
	GRIN2A 27,22 Mb					NDEL1 28,04 Mb
	CACNA1I 29,33 Mb					CACNA1G 29,28 Mb
	CYTH4 29,64 Mb					GRIN2C 33,60 Mb
	TNRC6C 34,34 Mb					C1QTNF1 34,79 Mb
	TNRC6A 35,60 Mb					CYTH1 35,62 Mb
	RAB11FIP4 36,08 Mb					KCNJ2 35,89 Mb
	NDE1 36,51 Mb					SDK2 36,00 Mb
	CACNA1H 39,85 Mb					FSCN2 36,86 Mb
	FSCN1 40,57 Mb					TTYH2 40,11 Mb
	SDK1 40,97 Mb
	LFNG 41,91 Mb
	TTYH3 41,95 Mb
	KCTD5 42,31 Mb
	RAB11FIP4 44,27 Mb
	USP31 45,23 Mb
	SDK2 47,78 Mb
	METRNL 49,63 Mb
	NDEL1 49,74 Mb
	GCGR 51,04 Mb
	TTYH2 52,18 Mb
	RHBDF1 55,75 Mb
	CYTH3 55,84 Mb
	TEX2 56,35 Mb
	FSCN2 58,05 Mb
	CYTH1 58,28 Mb
	RADIL 59,60 Mb
	SOX8 60,84 Mb
	FAM20C 62,56 Mb
	TOM1L2 62,76 Mb
	SSTR2a 63,08 Mb
	SOX9 63,18 Mb
Family	Zebrafish chromosome 3	Zebrafish chromosome 6	Zebrafish chromosome 1	Zebrafish chromosome 24	Zebrafish chromosome 22	Zebrafish chromosome 12	Zebrafish chromosome 16	Zebrafish chromosome 15	Zebrafish scaffolds		Zebrafish chromosome 8	Zebrafish chromosome 21	Zebrafish chromosome 10	Zebrafish chromosome 7	Zebrafish chromosome 5	Zebrafish chromosome 14
SSTR	SSTR2a 63,08 Mb					SSTR2b 1,73 Mb
	SSTR3a 26,75 Mb								SSTR3b Zv9_NA631
			SSTR5b 53,55 Mb	SSTR5a 16,78 Mb
ADAP*	ADAP2 23,43 Mb	ADAP 0,54 Mb				ADAP1 1,27Mb
ATP2A	ATP2A1 26,88 Mb		ATP2A 45,11 Mb			ATP2A1 14,35 Mb					ATP2A2 12,20 Mb	ATP2A2 15,56 Mb			ATP2A3 32,85 Mb
CABP*	CABP5 14,90 Mb		CABP2 44,71 Mb			CABP5 4,53 Mb					CABP1 41,84 Mb		CABP1 42,77 Mb			CABP2 49,21 Mb
											CABP4 14,32 Mb
CACNA1	CACNA1I 29,33 Mb	CACNA1I 0,51 Mb				CACNA1G 29,28 Mb
	CACNA1H 39,85 Mb		CACNA1H 7,38 Mb
CREBBP	CREBBP 9,98 Mb				CREBBP 27,33 Mb
	EP300 25,10 Mb					EP300 19,95 Mb
CYTH	CYTH1 58,28 Mb					CYTH1 35,62 Mb
							CYTH2 6,87 Mb
	CYTH3 55,84 Mb					CYTH3 18,57 Mb
	CYTH4 29,64 Mb	CYTH4 0,59 Mb
C1QTNF	C1QTNF 25,32 Mb	C1QTNF 0,16 Mb				C1QTNF1 34,79 Mb
FAM20*	FAM20C 62,56 Mb					FAM20C 19,26
					FAM20 25,43 Mb	FAM20A 3,50 Mb
FNG	LFNG 41,91 Mb				MFNG 15,40 Mb	RFNG 3,65 Mb
FSCN	FSCN1 40,57 Mb		FSCN1 7,74 Mb
	FSCN2 58,05 Mb					FSCN2 36,86 Mb
GGA*	GGA3 6,89 Mb	GGA3 18,67 Mb
		GGA1 23,80 Mb
GRIN2	GRIN2A 27,22 Mb		GRIN2A 7,84 Mb
	GRIN2C 18,83 Mb					GRIN2C 33,60 Mb
	GRIN2B 2.07 Mb		GRIN2B 45,84 Mb
GLPR	GCGR 51,04 Mb		GCGR 56,89 Mb			GLP2R 0,33 Mb		GIPR 28,30 Mb
KCNJ*	KCNJ2 12,40 Mb					KCNJ2 35,89 Mb	KCNJ14 15,33 Mb
	KCNJ4 0,53 Mb
	KCNJ12 12,50 Mb			KCNJ12 38,57 Mb
KCTD	KCTD5 42,31 Mb					KCTD17 18,02 Mb
						KCTD2 21,35 Mb
METRN	METRNL 49,63 Mb		METRNL 57,64 Mb	METRN 39,44 Mb
NDE	NDE1 36,51 Mb
	NDEL1 49,74 Mb					NDEL1 28,04 Mb
RAB11FIP	RAB11FIP4 44,27 Mb	RAB11FIP4 19,08 Mb
	RAB11FIP4 36,08 Mb			RAB11FIP3 36,01 Mb
RADIL	RADIL 59,60 Mb		RADIL 6,57 Mb			RADIL 0,86 Mb	RASIP1 14,27
RHBDF	RHBDF1 55,75 Mb					RHBDF1 21,58 Mb
RHOT	RHOT1 26,70 Mb	RHOT1 19,32 Mb		RHOT2 39,05 Mb
RPH3A*	DOC2A 15,16 Mb										DOC2 14,37 Mb		RPH3A 3,49 Mb	RPH3A 74,73 Mb	DOC2B 64,33 Mb
SDK	SDK1 40,97 Mb		SDK1 10,31 Mb
	SDK2 47,78 Mb					SDK2 36,00 Mb
SOX	SOX8 60,84 Mb					SOX8 1,28 Mb
	SOX9 63,18 Mb					SOX9 2,15 Mb
	SOX10 2,55 Mb
TEX2	TEX2 56,35 Mb					TEX2 19,49 Mb
TNRC6	TNRC6A 35,60 Mb
	TNRC6B 3,70 Mb					TNRC6B 20,38 Mb
	TNRC6C 34,34 Mb	TNRC6C 19,17 Mb
TOM1*	TOM1L2 62,76 Mb					TOM1L2 19,40 Mb
	TOM1 27,10 Mb	TOM1 0,12 Mb
TTYH	TTYH3 41,95 Mb		TTYH3 10,96 Mb
							TTYH1 10,96 Mb
	TTYH2 52,18 Mb					TTYH2 40,11 Mb
USP	USP31 45,23 Mb
	USP43 25,65 Mb	USP43 18,26 Mb
WFIKNN	WFIKKN2 17,83 Mb		WFIKNN1 59,99 Mb			WFIKNN2 1,00 Mb
