# Supplementary material for: The evolution of vertebrate somatostatin receptors and their gene regions involves extensive chromosomal rearrangements
Source: BMC Evol Biol. 2012 Nov 29;12:231. doi: 10.1186/1471-2148-12-231 (PMC3560075; doi:10.1186/1471-2148-12-231)
Supplement: Additional file 7 — Table S1. Database identifiers, location data and annotation notes of all SSTR sequences identified and included in this study. [file 1471-2148-12-231-S7.xlsx]

## Sheet: Table S1
Table S1: Database identifiers, location data and annotation notes of all SSTR sequences identified and included in this study. Location data and ID correspond to the genome assembly versions indicated in column 2 (Species), accessed through the Ensembl database version 67 (May 2012), except for the Lepidosteus oculatus genome (see Methods), and additional teleost sequences from NCBI GenBank (see…
Protein family	Species	Assigned sequence name	HGNC name	Ensembl ID or NCBI accession number	Chro Mboso Mbe/scaffold locations	Comments/Annotation notes
SSTR	Homo sapiens	Human SSTR1	SSTR1	ENSG00000139874	14: 38.68 Mb
	(GRCh37)	Human SSTR5	SSTR5	ENSG00000162009	16: 1,122,756
		Human SSTR2	SSTR2	ENSG00000180616	17: 71.16 Mb
		Human SSTR4	SSTR4	ENSG00000132671	20: 23.02 Mb
		Human SSTR3	SSTR3	ENSG00000183473	22: 37.60 Mb
		Human KISS1R	KISS1R	ENST00000234371	19: 917.32 Kb	Used as outgroup.
	Mus musculus	Mouse SSTR4		ENSMUSG00000037014	2: 148.22 Mb
	(NCBIM37)	Mouse SSTR2		ENSMUSG00000047904	11: 113.48 Mb
		Mouse SSTR1		ENSMUSG00000035431	12: 59.31 Mb
		Mouse SSTR3		ENSMUSG00000044933	15: 78.37 Mb
		Mouse SSTR5		ENSMUSG00000050824	17: 25.63 Mb
	Canis familiaris	Dog SSTR5		ENSCAFG00000019600	6: 42.65 Mb
	(BROAD2)	Dog SSTR1		ENSCAFG00000013755	8: 19.58 Mb
		Dog SSTR2		ENSCAFG00000004498	9: 10.00 Mb
		Dog SSTR3		NP_001020791.1	10:30.40 Mb	Erroneously annotated as a pseudogene in Ensembl.
	Monodelphis domestica	Opossum SSTR1		ENSMODG00000012009	1: 278.65 Mb
	(BROADO5)	Opossum SSTR2		ENSMODG00000023942	2: 217.49 Mb
		Opossum SSTR4		XP_001382096.1	1:598.18 Mb
		Opossum SSTR5		XP_001373811.1	6:153,466 Kb
		Opossum SSTR3		XP_001376390.1	8:91.98 Mb	Erroneously annotated as a pseudogene in Ensembl.
	Gallus gallus	Chicken SSTR3		ENSGALG00000012457	1: 53.39 Mb
	(WASHUC2)	Chicken SSTR4		ENSGALG00000008362	3: 3.27 Mb
		Chicken SSTR1		ENSGALG00000010139	5: 39.75 Mb
		Chicken SSTR5		ENSGALG00000005258	14: 5.64 Mb
		Chicken SSTR2		ENSGALG00000004418	18: 9.00 Mb
	Anolis carolinensis	Anole lizard SSTR3		ENSACAG00000016104	5: 22.84 Mb
	(AnoCar2.0)	Anole lizard SSTR1		ENSACAG00000001155		Could not be identified in the most updated assembly (AnoCar2.0), however it is located on genomic scaffold_0 at 284.26 Kb in the previous assembly (AnoCar1.0, Ensembl database version 60).
		Anole lizard SSTR5		ENSACAG00000006102	GL343263.1: 1.76 Mb
		Anole lizard SSTR2		ENSACAG00000014569	2: 96.75 Mb
	Xenopus tropicalis	Frog SSTR1		ENSXETG00000031842	GL172781.1: 1.07 Mb
	(JGI_4.2)	Frog SSTR4		ENSXETG00000031664	GL172884.1: 512.43 Kb
		Frog SSTR2		ENSXETG00000009978	GL172812.1: 1.79 Mb
		Frog SSTR5		ENSXETG00000005731	GL172659.1: 446.17 Kb
		Frog SSTR3		ENSXETG00000016039	GL172724.1: 1.41 Mb
	Latimeria chalumnae	Coelacanth SSTR2			JH126581.1:3.45 Mb	Predicted manually between pos. 3450040 - 3451140 bp.
	(LatCha1)	Coelacanth SSTR5			JH129247.1:0.21 Mb	Predicted manually between pos. 208921 - 209961 bp.
		Coelacanth SSTR3			JH129649.1:0.21 Mb	Predicted manually between pos. 212935 - 213996 bp.
		Coelacanth SSTR4			JH126648.1:2.61 Mb	Predicted manually between pos. 2611551 - 2612594 bp.
		Coelacanth SSTR6			JH127490.1:0.26 Mb	Predicted manually between pos. 261792 - 262814 bp.
		Coelacanth SSTR1			JH126598.1:0.53 Mb	Predicted manually between pos. 528989 - 529933 bp.
		Coelacanth SSTRX			JH126581.1:3.47 Mb	Predicted manually between pos. 3473753 - 3474778 bp.
				Linkage group NCBI accession number
	Lepisosteus oculatus	Spotted gar SSTR1		CM001410.1	LG7:4.44 Mb	Predicted manually between pos. 4436600 - 4438100 bp.
	(LepOcu1)	Spotted gar SSTR6		CM001431.1	LG28:1.08 Mb	Predicted manually between pos. 1075350 - 1076700 bp.
		Spotted gar SSTR2		CM001413.1	LG10:34.84 Mb	Predicted manually between pos. 34842300 - 34843600 bp.
		Spotted gar SSTR5		CM001416.1	LG13:4.69 Mb	Predicted manually between pos. 4688900 - 4690250 bp.
		Spotted gar SSTR3		CM001415.1	LG12:34.19 Mb	Predicted manually between pos. 34197500 - 34198700 bp.
	Danio rerio	Zebrafish SSTR6		ENSDARG00000067925	7: 19.63 Mb
	(Zv9)	Zebrafish SSTR1		ENSDARG00000003049	17: 10.35 Mb
		Zebrafish SSTR2b		ENSDARG00000059090	12: 1.73 Mb
		Zebrafish SSTR2a		ENSDARG00000069806	3: 63.08 Mb
		Zebrafish SSTR3a		ENSDARG00000014477	3: 29.75 Mb
		Zebrafish SSTR5b		ENSDARG00000079573	1: 55.01 Mb
		Zebrafish SSTR5a		ENSDARG00000042081	24: 16.78 Mb
		Zebrafish SSTR3b		ENSDARG00000074958	scaffold Zv9_NA631: 3.42 Kb
	Gasterosteus aculeatus	Stickleback SSTR6		ENSGACG00000000775	scaffold_47: 436.21 Kb
	(BROADS1)	Stickleback SSTR2b		ENSGACG00000005479	groupV: 6.81 Mb
		Stickleback SSTR2a		ENSGACG00000011189	groupXI: 9.50 Mb
		Stickleback SSTR3a		ENSGACG00000014537	groupXI: 15.59 Mb
		Stickleback SSTR5b		ENSGACG00000018944	groupIX: 14.95 Mb
		Stickleback SSTR5a		ENSGACG00000012535	groupXI: 11.72 Mb
	Oryzias latipes	Medaka SSTR2b		ENSORLG00000018524	scaffold5841: 160 bp
	(MEDAKA1)	Medaka SSTR2a		ENSORLG00000007973	8: 10.93 Mb
		Medaka SSTR3a		ENSORLG00000001415	8: 2.80 Mb
		Medaka SSTR3b		ENSORLG00000010790	1: 29.10 Mb
		Medaka SSTR5a		ENSORLG00000010452	8: 13.75 Mb
	Tetraodon nigroviridis	Green puffer SSTR2b		ENSTNIG00000007401	2: 4.83 Mb
	(TETRAODON8)	Green puffer SSTR2a		ENSTNIG00000000288	3: 10.44 Mb
		Green puffer SSTR3a		ENSTNIG00000011262	3: 15.06 Mb
		Green puffer SSTR5b		ENSTNIG00000014076	18: 2.40 Mb
		Green puffer SSTR3b		ENSTNIG00000018823	18: 10.39 Mb
		Green puffer SSTR3c		ENSTNIG00000003494	Un_rando Mb: 59.49 Mb	Located on contig SCAF7856, part of assembled Un_random.
	Takifugu rubripes	Fugu SSTR2a		ENSTRUG00000009727	scaffold_115: 411.36 Kb
	(FUGU4)	Fugu SSTR6		ENSTRUG00000001261	scaffold_164: 38.74 Kb
		Fugu SSTR5b		ENSTRUG00000007938	scaffold_189: 267.65 Kb
		Fugu SSTR2b		ENSTRUG00000017176	scaffold_3: 3.77 Mb
		Fugu SSTR3a		ENSTRUG00000007737	scaffold_359: 200.56 Kb
		Fugu SSTR3b		ENSTRUG00000000013	scaffold_407: 33.36 Kb
	Drosophila melanogaster	Fruit fly Drostar2		FBgn0036789	3L: 18.48 Mb
	(BDGP5)	Fruit fly Drostar1		FBgn0036790	3L: 18.55 Mb
	Petromyzon marinus			ENSPMAG00000010125	GL476989: 42.14 Kb	Sea lamprey sequences identified in database, not used in phylogenetic analysis.
	(Pmarinus_7.0)			ENSPMAG00000000513	GL489102: 299 bp
				GENSCAN00000025348	GL486541: 1.63 Kb
Additional species
Protein family	Additional species	Assigned sequence name	NCBI annotation	NCBI RefSeq accession number		Comments
SSTR	Apteronotus albifrons	Knifefish 10480984		10480984 (PMID, see comment)		Transcribed from Zupanc GKH et al (1999) Gen. Comp. Endocrinol. 115:333
	Astatotilapia burtonii	Cichlid AAS97962.1	SSTR2	AAS97962.1		Trainor BC and Hofman HA (2006) Endocrinology 147(11)
		Cichlid AAS97963.1	SSTR3	AAS97963.1		Trainor BC and Hofman HA (2006) Endocrinology 147(11)
	Carassius auratus	Goldfish AAF08613.1	SSTR1a	AAF08613.1		Lin X et al (1999) Endocrinology 140(11)
		Goldfish AAF08614.1	SSTR1b	AAF08614.1		Lin X et al (1999) Endocrinology 140(11)
		Goldfish AAF98367.1	SSTR2	AAF98367.1		Lin X et al (2000) Mol. Cell. Endocrinol. 166(2)
		Goldfish AAM82355.1	SSTR3	AAM82355.1		Lin X et al (2003) Peptides 24(1)
		Goldfish AAP68900.1	SSTR3b	AAP68900.1		Lin X et al (2003) Peptides 24(1)
		Goldfish AAM18805.1	SSTR5	AAM18805.1		Lin X et al (2002) Mol. Cell. Endocrinol. 189 (1-2)
		Goldfish AAN76495.1	SSTR5b	AAN76495.1		Lin X et al (2003) Peptides 24(1)
		Goldfish AAP68899.1	SSTR5c	AAP68899.1		Lin X et al (2003) Peptides 24(1)
	Ctenopharyngodon idella	Grass carp ACB69421.1	SSTR2	ACB69421.1		Direct submission to GenBank
		Grass carp ACB69422.1	SSTR5	ACB69422.1		Direct submission to GenBank
	Epinephelus coioides	Grouper ACR19335.1	SSTR1	ACR19335.1		Dong H et al (2010) Mol. Cell. Endocrinol. 323(2)
		Grouper ACI12981.1	SSTR2	ACI12981.1		Dong H et al (2010) Mol. Cell. Endocrinol. 323(2)
		Grouper ACI12982.1	SSTR3	ACI12982.1		Dong H et al (2010) Mol. Cell. Endocrinol. 323(2)
		Grouper ACI12983.1	SSTR5	ACI12983.1		Dong H et al (2010) Mol. Cell. Endocrinol. 323(2)
	Oncorhynchus mykiss	Rainbow trout NP_001118006.1	SSTR1	NP_001118006.1		Hagemeister AL et al (2010) J. Mol. Endocrinol. 45 (5)
		Rainbow trout NP_001118115.1	SSTR1b	NP_001118115.1		Hagemeister AL et al (2010) J. Mol. Endocrinol. 45 (5)
		Rainbow trout ADH59744.1	SSTR2	ADH59744.1		Direct submission to GenBank
		Rainbow trout NP_001182111.1	SSTR2	NP_001182111.1		Kittilson JD et al (2011) Comp. Biochem. Physiol., Part A Mol. Integr. Physiol. 160 (2)
