# Supplementary material for: The evolution of vertebrate somatostatin receptors and their gene regions involves extensive chromosomal rearrangements
Source: BMC Evol Biol. 2012 Nov 29;12:231. doi: 10.1186/1471-2148-12-231 (PMC3560075; doi:10.1186/1471-2148-12-231)
Supplement: Additional file 8 — Table S2. Database identifiers, location data and annotation notes of SSTR1,-4 and -6-neighboring gene family sequences, including information for those gene families that were discarded from the analysis. Each gene family is included in a separate tab in the spreadsheet. [file 1471-2148-12-231-S8.xlsx]

## Sheet: Table S2 Summary
Table S2: Summary of SSTR1, -4 and -6-neighboring gene families. Gene family names and descriptions are based on approved HUGO Gene Nomenclature Committee (HGNC) gene symbols and descriptions, or known aliases from the NCBI Entrez Gene database. Where not all known protein subtypes/isoforms are part of the gene family, the included subtypes are specified. HGNC symbols are used for all human seque…
Symbol	Description	Root (if other than D. melanogaster)	Ensembl Family ID	Comments
ABHD12	Abhydrolase domain containing 12		ENSFM00250000002071
CFL	Cofilin and destrin (actin depolymerizing factor)		ENSFM00500000270025
FLRT	Fibronectin leucine rich transmembrane protein	C. savignyi	ENSFM00250000003081
FOXA	Forkhead box A		ENSFM00500000269953
ISM	Isthmin homolog	C. intestinalis	ENSFM00250000003203
JAG	Jagged		ENSFM00500000269661
NIN	Ninein (GSK3B interacting protein)		ENSFM00250000001557
NKX2	NK2 homeobox 1 and 4		ENSFM00500000270489
PAX	Paired box 1 and 9		ENSFM00420000140576
PYG	Glycogen phosphorylase; brain, liver and muscle variants		ENSFM00250000001172
RALGAPA	Ral GTPase activating protein, alpha subunit		ENSFM00250000000944
RIN	Ras and Rab interactor		ENSFM00250000001934
SEC23	Sec23 homologs A and B		ENSFM00250000002471
SLC24A	Solute carrier family 24 members 3 and 4	B. floridae	ENSFM00500000270175
SNX	Sorting nexin 5, 6 and 32		ENSFM00250000002044
SPTLC	Serine palmitoyltransferase, long chain base subunit 2 and 3		ENSFM00260000050585
VSX	Visual system homeobox	C. elegans	ENSFM00360000109889
Discarded gene families				Comments
CPNE	Copine		ENSFM00250000000387	Large superfamily with a multitude of members: indicated extensive radiation beyond 2R.
MYH	Myosin heavy chain subfamily		ENSFM00250000000024	Highly conserved sequences makes phylogenetic topologies unreliable.
TGM	Transglutaminase/Gamma-glutaminyltransferase		ENSFM00250000000497	Preliminary tree shows extensive radiation beyond 2R that could not be resolved.
TM9SF	Transmembrane 9 superfamily member		ENSFM00250000000960	Preliminary tree shows subtype clusters diverging before vertebrate evolution.

## Sheet: ABHD12
Protein family	Species	HGNC name	Ensembl ID or NCBI accession number	Chromosome/scaffold locations	Assigned sequence name	Comments/Annotation notes
ABHD12
	Homo sapiens	ABHD12B	ENSG00000131969	14: 51.34m	Hsa.ABHD12B.14
		ABHD12	ENSG00000100997	20: 25.28m	Hsa.ABHD12.20
	Mus musculus		ENSMUSG00000032046	2: 150.66m	Mmu.2
			ENSMUSG00000071290	12: 71.26m	Mmu.12
	Canis familiaris		ENSCAFG00000004389	23: 4.50m	Cfa.23
			ENSCAFG00000014594	8: 30.25m	Cfa.8
	Monodelphis domestica		ENSMODG00000006439	1: 594,828,734	Mdo.1
	Gallus gallus		ENSGALG00000008525	3: 4.13m	Gga.3
			ENSGALG00000020342	5: 60.54m	Gga.5
	Xenopus tropicalis		ENSXETG00000012789	GL172928.1: 1389.77k	Xtr.GL172928
	Danio rerio		ENSDARG00000071004	17: 20.99m	Dre.17
			ENSDARG00000069828	13: 9.26m	Dre.13a	Updated ID: ENSDARG00000092071
			ENSDARG00000075686	13: 9.53m	Dre.13b
	Gasterosteus aculeatus		ENSGACG00000012160	groupVI: 16.70m	Gac.VIa
			ENSGACG00000011876	groupXV: 11.72m	Gac.XV
			ENSGACG00000003077	groupVI: 2.55m	Gac.VIb
	Oryzias latipes		ENSORLG00000002780	15: 11.68m	Ola.15a
			ENSORLG00000008963	22: 643.23k	Ola.22
			ENSORLG00000014318	15: 29.90m	Ola.15b	The sequence has been edited manually.
	Ciona savignyi		ENSCSAVG00000010775	reftig_54: 3,286,194	Csa.ref54
	Drosophila melanogaster		FBgn0034419	2R: 15,024,882	Dme.2R

## Sheet: CFL
Protein family	Species	HGNC name	Ensembl ID or NCBI accession number	Chromosome/scaffold locations	Assigned sequence name	Comments/Annotation notes
CFL
	Homo sapiens	CFL1	ENSG00000172757	11: 65.62m	Hsa.CFL1.11
		CFL2	ENSG00000165410	14: 35.18m	Hsa.CFL2.14
		DSTN	ENSG00000125868	20: 17.55m	Hsa.DSTN.20
	Mus musculus		ENSMUSG00000015932	2: 143.74m	Mmu.2
			ENSMUSG00000062929	12: 55.96m	Mmu.12
			ENSMUSG00000056201	19: 5.49m	Mmu.19
	Canis familiaris		ENSCAFG00000011342	7: 7.90m	Cfa.7
			ENSCAFG00000013290	8: 16.59m	Cfa.8
			ENSCAFG00000024955	18: 54.43m	Cfa.18
			ENSCAFG00000005481	24: 8.39m	Cfa.24
	Opoosum		ENSMODG00000012949	1: 285.02m	Mdo.1a
			ENSMODG00000005428	1: 605.43m	Mdo.1b
			ENSMODG00000024611	8: 149.89m	Mdo.8
	Gallus gallus		ENSGALG00000008667	3: 16.46m	Gga.3
			ENSGALG00000010027	5: 38.34m	Gga.5
	Danio rerio		ENSDARG00000021124	14: 31.67m	Dre.14
			ENSDARG00000014106	17: 9.87m	Dre.17
			ENSDARG00000012972	13: 33.83m	Dre.13
	Gasterosteus aculeatus		ENSGACG00000017032	groupIV: 5.44m	Gac.IV
			ENSGACG00000004148	groupXV: 168.50k	Gac.XV
			ENSGACG00000004750	VI: 5,865,442	Gac.VI
	Oryzias latipes		ENSORLG00000002103	10: 7.53m	Ola.10
			ENSORLG00000010332	22: 1747.08k	Ola.22
			ENSORLG00000011865	15: 26,397,123	Ola.15
	Ciona intestinalis		ENSCING00000003294	3p: 142.90k	Cin.3pa
			ENSCING00000011820	3p: 174.40k	Cin.3pb
	Drosophila melanogaster		FBgn0011726	2R: 19.93m	Dme.2R
			FBgn0030951	X: 18,633,311	Dme.X

## Sheet: FLRT
Protein family	Species	HGNC name	Ensembl ID or NCBI accession number	Chromosome/scaffold locations	Assigned sequence name	Comments/Annotation notes
FLRT
	Homo sapiens	FLRT1	ENSG00000126500	11: 63.87m	Hsa.FLRT1.11
		FLRT2	ENSG00000185070	14: 86.00m	Hsa.FLRT2.14
		FLRT3	ENSG00000125848	20: 14.30m	Hsa.FLRT3.20
	Mus musculus		ENSMUSG00000051379	2: 140.49m	Mmu.2
			ENSMUSG00000047414	12: 96.93m	Mmu.12
			ENSMUSG00000047787	19: 7.17m	Mmu.19
	Canis familiaris		ENSCAFG00000017329	8: 60.36m	Cfa.8
			ENSCAFG00000014724	18: 55.95m	Cfa.18
			ENSCAFG00000005560	24: 11.36m	Cfa.24
	Monodelphis domestica		ENSMODG00000003513	1: 233.52m	Mdo.1a
			ENSMODG00000005288	1: 609.51m	Mdo.1b
	Gallus gallus		ENSGALG00000008716	3: 4.60m	Gga.3
			ENSGALG00000010589	5: 44.63m	Gga.5
	Anolis carolinensis		ENSACAG00000016901	1: 132.99m	Aca.1b
			ENSACAG00000007654	1: 15.39m	Aca.1a
			ENSACAG00000000240	GL343555.1: 294.14k	Aca.GL343555
	Danio rerio		ENSDARG00000076173	5: 69.91m	Dre.5	The sequence has been edited manually. Updated ID: ENSDARG00000077556.
			ENSDARG00000076895	13: 34.04m	Dre.13
			ENSDARG00000075597	14: 48.86m	Dre.14	The sequence has been edited manually.
			ENSDARG00000079355	20: 11.29m	Dr.20
	Gasterosteus aculeatus		ENSGACG00000016923	groupIV: 5.14m	Gac.IV
			ENSGACG00000004572	groupVI: 5.49m	Gac.VI
			ENSGACG00000020274	groupVII: 15.41m	Gac.VII
			ENSGACG00000013050	groupXV: 14.75m	Gac.XV	The sequence has been edited manually.
			ENSGACG00000005013	groupXVIII: 1757.23k	Gac.XVIII	The sequence has been edited manually.
	Oryzias latipes		ENSORLG00000002544	10: 7.92m	Ola.10
			ENSORLG00000010796	14: 20.51m	Ola.14
			ENSORLG00000010992	22: 3.39m	Ola.22
			ENSORLG00000015876	24: 12.33m	Ola.24
	Ciona savignyi		ENSCSAVG00000003145	reftig_183: 211.27k	Csa.ref183a	Ensembl61
			ENSCSAVG00000003155	reftig_183: 255.55k	Csa.ref183b	Ensembl61

## Sheet: FOXA
Protein family	Species	HGNC name	Ensembl ID or NCBI accession number	Chromosome/scaffold locations	Assigned sequence name	Comments/Annotation notes
FOXA
	Homo sapiens	FOXA1	ENSG00000129514	14: 38.06m	Hsa.FOXA1.14
		FOXA2	ENSG00000125798	20: 22.56m	Hsa.FOXA2.20
		FOXA3	ENSG00000170608	19: 46.37m	Hsa.FOXA3.19
	Mus musculus		ENSMUSG00000035451	12: 58.64m	Mmu.12
			ENSMUSG00000037025	2: 147.87m	Mmu.2
			ENSMUSG00000040891	7: 19.60m	Mmu.7
	Canis familiaris		ENSCAFG00000013743	8: 19.09m	Cfa.8
			ENSCAFG00000005168	24: 4.01m	Cfa.24
			ENSCAFG00000004363	1: 112.64m	Cfa.1
	Monodelphis domestica		ENSMODG00000012030	1: 279.04m	Mdo.1a
			ENSMODG00000006213	1: 598.80m	Mdo.1b
			ENSMODG00000021533	4: 397.16m	Mdo.4
	Gallus gallus		ENSGALG00000018733	Un_random: 51.62m	Gga.Un	Prediction complemented with NCBI RefSeq NP_990101.
	Taeniopygia guttata		ENSTGUG00000007523	3: 29,085,691	Tgu.3
	Anolis carolinensis		ENSACAG00000001256	1: 25.57m	Aca.1
			ENSACAG00000007869	GL344028.1: 14.98k	Aca.GL344028
	Danio rerio		ENSDARG00000019150	17: 10.28m	Dre.17a
			ENSDARG00000003411	17: 42.39m	Dre.17b
			ENSDARG00000012788	18: 44.76m	Dre.18
	Gasterosteus aculeatus		ENSGACG00000004306	groupXV: 220.99k	Gac.Xva
			ENSGACG00000006986	groupXV: 3.75m	Gac.XVb
			ENSGACG00000011863	groupXVIII: 12.51m	Gac.XVIII
			ENSGACG00000012621	groupI: 16.18m	Gac.I
	Oryzias latipes		ENSORLG00000019506	scaffold604: 154.84k	Ola.sc604
			ENSORLG00000017407	22: 16.02m	Ola.22
			ENSORLG00000001423	13: 2.84m	Ola.13
			NP_001153920.1	24:16,04m	Ola.24
	Ciona intestinalis		ENSCING00000008834	4q: 4,634,244	Cin.4q
	Drosophila melanogaster		FBgn0000659	3R: 24,406,805	Dme.3R

## Sheet: ISM
Protein family	Species	HGNC name	Ensembl ID or NCBI accession number	Chromosome/scaffold locations	Assigned sequence name	Comments/Annotation notes
ISM
	Homo sapiens	ISM2	ENSG00000100593	14: 77.94m	Hsa.ISM2.14
		ISM1	ENSG00000101230	20: 13.20m	Hsa.ISM1.20
	Mus musculus		ENSMUSG00000074766	2: 139.50m	Mmu.2
			ENSMUSG00000050671	12: 88.62m	Mmu.12
	Canis familiaris		ENSCAFG00000005603	24: 12,321,475	Cfa.24
	Monodelphis domestica		ENSMODG00000005301	1: 244.96m	Mdo.1b
			ENSMODG00000005022	1: 610.81m	Mdo.1a
	Gallus gallus		ENSGALG00000009042	3: 13.62m	Gga.3
			ENSGALG00000010468	5: 41.66m	Gga.5
	Danio rerio		ENSDARG00000053859	20: 5.34m	Dre.20
			ENSDARG00000020541	13: 34.99m	Dre.13
			ENSDARG00000089691	17: 17.69m	Dre.17
	Gasterosteus aculeatus		ENSGACG00000004530	groupVI: 5.39m	Gac.VI
			ENSGACG00000005405	groupXVIII: 2.52m	Gac.XVIII
	Oryzias latipes		ENSORLG00000012072	15: 27.00m	Ola.15
			ENSORLG00000010540	24: 2.97m	Ola.24
			ENSORLG00000019727	scaffold387: 212.59k	Ola.sc387
	Ciona intestinalis		ENSCING00000007602	1q: 4,841,283	Cin.1q

## Sheet: JAG
Protein family	Species	HGNC name	Ensembl ID or NCBI accession number	Chromosome/scaffold locations	Assigned sequence name	Comments/Annotation notes
JAG
	Homo sapiens	JAG1	ENSG00000101384	20: 10.62m	Hsa.JAG1.20
		JAG2	ENSG00000184916	14: 105.61m	Hsa.JAG2.14
	Mus musculus		ENSMUSG00000027276	2: 136.91m	Mmu.2
			ENSMUSG00000002799	12: 114.15m	Mmu.12
	Canis familiaris		ENSCAFG00000018401	8: 75.58m	Cfa.8
			ENSCAFG00000005627	24: 14.66m	Cfa.24
	Monodelphis domestica		ENSMODG00000014707	1: 295.48m	Mdo.1b
			ENSMODG00000004910	1: 614.42m	Mdo.1a
	Gallus gallus		ENSGALG00000011696	5: 54.64m	Gga.5
			ENSGALG00000009020	3: 14.40m	Gga.3
	Danio rerio		ENSDARG00000030289	1: 51.61m	Dre.1
			ENSDARG00000014246	13: 33.71m	Dre.13b
			ENSDARG00000013168	13: 35.56m	Dre.13a
			ENSDARG00000021389	20: 21.46m	Dre.20
	Gasterosteus aculeatus		ENSGACG00000007522	groupXVIII: 6.38m	Gac.XVIII
			ENSGACG00000019600	groupIX: 18.46m	Gac.IX
			ENSGACG00000004493	groupVI: 5.20m	Gac.VI
	Oryzias latipes		ENSORLG00000000972	1: 2.61m	Ola.1
			ENSORLG00000012175	15: 27.27m	Ola.15
			ENSORLG00000017877	22: 20.56m	Ola.22
			ENSORLG00000017729	24: 19.91m	Ola.24
	Ciona savignyi		ENSCSAVG00000006943	reftig_13: 1628.86k	Csa.ref13
	Drosophila melanogaster		FBgn0004197	3R: 23.00m	Dme.3R

## Sheet: NIN
Protein family	Species	HGNC name	Ensembl ID or NCBI accession number	Chromosome/scaffold locations	Assigned sequence name	Comments/Annotation notes
NIN
	Homo sapiens	NIN	ENSG00000100503	14: 51.19m	Hsa.NIN.14
		NINL	ENSG00000101004	20: 25.43m	Hsa.NINL.20
	Mus musculus		ENSMUSG00000068115	2: 150.76m	Mmu.2
			ENSMUSG00000021068	12: 71.11m	Mmu.12
	Canis familiaris		ENSCAFG00000014559	8: 30.11m	Cfa.8
			ENSCAFG00000004400	23: 4.60m	Cfa.23
	Monodelphis domestica		ENSMODG00000013128	1: 281.66m	Mdo.1a	ihopbyggd m GENSCAN00000007838
			ENSMODG00000006490	1: 594.67m	Mdo.1b
	Gallus gallus		ENSGALG00000012361	5: 60,483,154	Gga.5
			ENSGALG00000023506	3: 17,357,213		Complete sequence could not be predicted. Not included in the phylogenetic analysis.
	Anolis carolinensis		ENSACAG00000002634	GL343845.1: 16.87k	Aca.sc1135
			ENSACAG00000014297	1: 254.25m	Aca.1
	Danio rerio		ENSDARG00000075119	13: 7.00m	Dre.13b
			ENSDARG00000060298	13: 37.20m	Dre.13a
	Gasterosteus aculeatus		ENSGACG00000012168	groupVI: 16.71m	Gac.VI
			ENSGACG00000011867	groupXV: 11.70m	Gac.XV
	Oryzias latipes		ENSORLG00000002727	15: 11.65m	Ola.15
			ENSORLG00000008987	22: 652.64k	Ola.22
	Drosophila melanogaster		FBgn0000228	2L: 5,271,724	Dme.2L

## Sheet: NKTX
Protein family	Species	HGNC name	Ensembl ID or NCBI accession number	Chromosome/scaffold locations	Assigned sequence name	Comments/Annotation notes
NKX2
	Homo sapiens	NKX2-1	ENSG00000136352	14: 36.99m	Hsa.NKX2-1.14
		NKX2-4	ENSG00000125816	20: 21.38m	Hsa.NKX2-4.20
	Mouse		ENSMUSG00000001496	12: 57.63m	Mmu.12
			ENSMUSG00000054160	2: 146.91m	Mmu.2
	Monodelphis domestica		ENSMODG00000012691	1: 287.97m	Mdo.1a
			ENSMODG00000006170	1: 600.37m	Mdo.1b	The sequence has been edited manually.
	Gallus gallus		ENSGALG00000020423	5: 39.01m	Gga.5	Prediction has been complemented with NCBI Ref Seq NP_989947.1.
	Taeniopygia guttata		ENSTGUG00000007530	3: 29.23m	Tgu.3
			ENSTGUG00000012009	5: 36.65m	Tgu.5
	Anolis carolinensis		ENSACAG00000001528	1: 24.64m	Aca.1
	Xenopus tropicalis		ENSXETG00000002909	GL172781.1: 1738.90k	Xtr.GL172781
			ENSXETG00000023500	GL173122.1: 353.71k	Xtr.GL173122
	Danio rerio		ENSDARG00000019835	17: 38.43m	Dre.17a
			ENSDARG00000010461	20: 49.08m	Dre.20
			ENSDARG00000075107	17: 42.21m	Dre17b
	Gasterosteus aculeatus		ENSGACG00000006999	groupXV: 3.90m	Gac.XVb
			ENSGACG00000011301	groupXV: 10.93m	Gac.XVa
	Oryzias latipes		ENSORLG00000007005	20: 12.25m	Ola.20
			ENSORLG00000008626	22: 182.43k	Ola.22
			ENSORLG00000017185	24: 16.26m	Ola.24
	Tetraodon nigroviridis		ENSTNIG00000016893	10: 3.34m	Tni.10
			ENSTNIG00000010713	14: 9.86m	Tni.14
	Takifugu rubripes		ENSTRUG00000015556	scaffold_120: 559.51k	Tru.sc120
			ENSTRUG00000011900	scaffold_227: 294.85k	Tru.sc227
			ENSTRUG00000007924	scaffold_23: 280.43k	Tru.sc23
	Ciona intestinalis		ENSCING00000006231	10q: 3,236,255	Cin.10q
	Drosophila melanogaster		FBgn0028993	3LHet: 207,678	Dme.3L

## Sheet: PAX
Protein family	Species	HGNC name	Ensembl ID or NCBI accession number	Chromosome/scaffold locations	Assigned sequence name	Comments/Annotation notes
PAX
	Homo sapiens	PAX9	ENSG00000198807	14: 37.13m	Hsa.PAX9.14
		PAX1	ENSG00000125813	20: 21.69m	Hsa.PAX1.20
	Mus musculus		ENSMUSG00000037034	2: 147.19m	Mmu.2
			ENSMUSG00000001497	12: 57.80m	Mmu.12
	Canis familiaris		ENSCAFG00000013690	8: 18.23m	Cfa.8
			ENSCAFG00000005170	24: 4.74m	Cfa.24
	Monodelphis domestica		ENSMODG00000012681	1: 288.40m	Mdo.1b
			ENSMODG00000006198	1: 599.97m	Mdo.1a
	Gallus gallus		ENSGALG00000010114	5: 39.10m		Complete sequence could not be predicted. Not included in the phylogenetic analysis.
	Taeniopygia guttata		ENSTGUG00000007526	3: 29.16m	Tgu.3
			ENSTGUG00000012015	5: 36.75m	Tgu.5
	Danio rerio		ENSDARG00000053829	17: 38.40m	Dre.17b
			ENSDARG00000008203	17: 42.87m	Dre.17a
			ENSDARG00000073814	20: 49.18m	Dre.20
	Gasterosteus aculeatus		ENSGACG00000006987	groupXV: 3.84m	Gac.XVa
			ENSGACG00000011298	groupXV: 10.89m	Gac.XVb
	Oryzias latipes		ENSORLG00000017412	22: 16,130,805	Ola.22
			BAH86770		Ola.BAH86770	NCBI RefSeq BAH86770
	Ciona savignyi		ENSCSAVG00000007806	reftig_13: 2,246,951	Csa.ref13
	Drosophila melanogaster		FBgn0003129	3R: 4,145,532	Dme.3R

[truncated: 8 more sheets: PYG, RALGAPA, RIN, SEC23, SLC24A, SNX, SPTCL, VSX]
