# Supplementary material for: The evolution of vertebrate somatostatin receptors and their gene regions involves extensive chromosomal rearrangements
Source: BMC Evol Biol. 2012 Nov 29;12:231. doi: 10.1186/1471-2148-12-231 (PMC3560075; doi:10.1186/1471-2148-12-231)
Supplement: Additional file 9 — Table S3. Database identifiers, location data and annotation notes of SSTR2,-3 and -5-neighboring gene family sequences, including information for those gene families that were discarded from the analysis. Each gene family is included in a separate tab in the spreadsheet. [file 1471-2148-12-231-S9.xlsx]

## Sheet: Table S3 Summary
Table S3. Summary of SSTR2, -3 and -5-neighboring gene families. Gene family names and descriptions are based on approved HUGO Gene Nomenclature Committee (HGNC) gene symbols and descriptions, or known aliases from the NCBI Entrez Gene database. Where not all known protein subtypes/isoforms are part of the gene family, the included subtypes are specified. HGNC symbols are used for all human seque…
Symbol	Description	Root (if other than D. melanogaster)	Ensembl Family ID	Comments
ADAP	ArfGAP with dual PH domains		ENSFM00250000002436
ATP2A	ATPase, Ca++ transporting, cardiac muscle, fast twitch		ENSFM00500000269652
C1QTNF	C1q and tumor necrosis factor related protein	B. floridae	ENSFM00260000050681
CABP	Calcium binding protein 1, 3, 4 and 5		ENSFM00400000131777
CACNA1	Calcium channel, voltage dependent, T type alpha subunit		ENSFM00250000000491
CREBBP	CREB binding protein		ENSFM00250000000809
CYTH	Cytohesin		ENSFM00250000001040
FAM20	Family with sequence similarity 20		ENSFM00560000770995
FNG	Fringe homolog		ENSFM00250000001779	Full name: Lunatic, manic and radical fringe homolog O-fucosylpeptide 3-beta-N-acetylglucosaminyltransferase
FSCN	Fascin homolog 1 and 2, actin-bundling protein		ENSFM00250000001972
GLPR	Glucagon, glucagon-like and gastric inhibitory polypeptide receptors	C. intestinalis	ENSFM00500000269914
GGA	Golgi-associated, gamma adapting ear containing, ARF-binding protein		ENSFM00250000000897
GRIN2	Glutamate receptor, ionotropic, N-methyl D-aspartate 2		ENSFM00500000269699
KCNJ	Potassium inwardly-rectifying channel, subfamily J member 2, 4, 12 and 14	C. intestinalis	ENSFM00250000000302
KCTD	Potassium channel tetramerisation domain containing 2, 5 and 17		ENSFM00250000002264
METRN	Meteorin, glial cell differentiation regulator	B. floridae	ENSFM00250000003215
NDE	nudE nuclear distribution gene E homolog		ENSFM00250000002568
RAB11FIP	RAB11 family interacting protein 3 and 4 (class II)		ENSFM00250000002135
RADIL	Ras association and DIL domains/Ras interacting protein	B. floridae	ENSFM00250000002054
RHBDF	Rhomboid 5 homolog		ENSFM00250000001923
RHOT	Ras homolog gene family, member T1 and T2		ENSFM00250000000940
RPH3A	Rabphilin 3A homolog/double C2-like domains, alpha		ENSFM00260000050490
SDK	Sidekick cell adhesion molecule	C. elegans	ENSFM00260000050437
SOX	Sex-determining region Y-box 8, 9 and 10		ENSFM00500000269754
TEX2	Testis expressed 2		ENSFM00250000002486
TNRC6	Trinucleotide repeat containing 6		ENSFM00250000000809
TOM1	Target of myb1		ENSFM00250000001136
TTYH	Tweety homolog		ENSFM00250000001068
USP	Ubiquitin specific peptidase 31 and 43		ENSFM00260000050633
WFIKKN	WAP, follistatin/kazal, immunoglobulin, kunitz and netrin domain contaning	B. floridae	ENSFM00500000270839
Discarded gene families				Comments
-	Zinc finger (ENSFM00250000000002)		ENSFM00250000000002	Very large superfamily of large, highly conserved sequences.
-	Hypothetical protein (ENSFM00460000244928)		ENSFM00460000244928	Ensembl protein family of only teleost sequences.
-	Cell division control protein homolog42/Rho and Ras-related precursors		ENSFM00420000140502	Preliminary tree shows subtype clusters diverging before vertebrate evolution.
ARHGAP	Rho GTPase activating proteins		ENSFM00250000000900	Large superfamily showing extensive radiation. See Tcherkezian et al. Biol. Cell (2007) 99, 67–86.
GALR	Galanin receptors		ENSFM00560000771100	Preliminary tree topology could not be resolved.
GNA	Guanine nucleotide binding protein (G protein) alpha 12 and 13		ENSFM00410000138462	Preliminary tree shows unresolved subtype clusters diverging before vertebrate evolution.
MGAT5	Mannosyl (alpha-1,6-)-glycoprotein beta-1,6-N-acetyl-glucosaminyltransferase		ENSFM00250000001404	Preliminary tree shows unresolved subtype clusters diverging before vertebrate evolution.
MYH	Myosin heavy chain subfamily		ENSFM00270000056424	Highly conserved sequences makes phylogenetic topologies unreliable.
NTN, LAMC	Netrin/Laminin gamma		ENSFM00500000269656	Preliminary tree shows subtype clusters diverging before vertebrate evolution.
NPTX, CBX	Neuronal pentraxin		ENSFM00500000269860	Preliminary tree topology could not be resolved.
RAC	Ras-related C3 botulinum toxin substrate/Cell-division cycle 42/Ras homologs Q, G and J		ENSFM00420000140502	Preliminary tree shows unresolved subtype clusters diverging before vertebrate evolution.
STX	Syntaxin		ENSFM00250000000549	Preliminary tree could not be resolved with regard to outgroup and subtype radiation.
UTS2R	Urotensin II receptors		ENSFM00320000100178	More extensive analysis is in progress.
WIPI	WD repeat domain, phosphoinositide interacting proteins		ENSFM00250000001983	Preliminary tree shows subtype clusters diverging before vertebrate evolution.

## Sheet: ADAP
Protein family	Species	HGNC name	Ensembl ID or NCBI accession number	Chromosome/scaffold locations	Assigned sequence name	Comments/Annotation notes
ADAP
	Homo sapiens	ADAP1	ENSG00000105963	7: 937.54k	Hsa.ADAP1.7
		ADAP2	ENSG00000184060	17: 29.25m	Hsa.ADAP2.17
	Mus musculus		ENSMUSG00000056413	5: 139.75m	Mmu.5
			ENSMUSG00000020709	11: 79.97m	Mmu.11
	Canis familiaris		ENSCAFG00000011344	6: 18.93m	Cfa.6
			ENSCAFG00000018466	9: 44.14m	Cfa.9
	Monodelphis domestica		ENSMODG00000008667	6: 68.89m	Mdo.6
			ENSMODG00000019196	2: 503.70m	Mdo.2
	Gallus gallus		ENSGALG00000012416	1: 53.10m	Gga.1
			ENSGALG00000003819	14: 2.19m	Gga.14
			ENSGALG00000003319	18: 6.65m	Gga.18
	Anolis carolinensis		ENSACAG00000001117	GL343385.1: 700.09k	Aca.GL343385
			ENSACAG00000015571	5: 23.86m	Aca.5
	Xenopus tropicalis		ENSXETG00000021633	GL173486.1: 140.46k	Xtr.GL173486
			ENSXETG00000027954	GL173983.1: 91.28k		Complete sequence could not be identified. Sequence not used in phylogenetic analyses.
			ENSXETG00000015986	GL172724.1: 961.73k	Xtr.GL172724
	Danio rerio		ENSDARG00000070565	3: 23.43m	Dre.3
			ENSDARG00000038151	6: 536.42k	Dre.6
			ENSDARG00000086306	12: 1265.81k	Dre.12
	Gasterosteus aculeatus		ENSGACG00000005624	groupV: 7.02m	Gac.V
			ENSGACG00000011236	groupXI: 9.63m	Gac.XIa
			ENSGACG00000012403	groupXI: 11.59m	Gac.XIb
			ENSGACG00000019412	groupIX: 17.37m	Gac.IX
	Oryzias latipes		ENSORLG00000008028	8: 11.10m	Ola.8a
			ENSORLG00000010192	8: 13.60m	Ola.8b
			ENSORLG00000003490	1: 11.76m	Ola.1
	Tetraodon nigroviridis		ENSTNIG00000007409	2: 4.98m	Tni.2
			ENSTNIG00000009754	3: 10.35m	Tni.3
			ENSTNIG00000003232	Un_random: 38.90m	Tni.Un
			ENSTNIG00000018817	18: 10.52m	Tni.18
	Takifugu rubripes		ENSTRUG00000008701	scaffold_115: 312.14k	Tru.sc115
			ENSTRUG00000012209	scaffold_141: 651.01k	Tru.sc141
			ENSTRUG00000011763	scaffold_206: 369.95k	Tru.sc206
			ENSTRUG00000012247	scaffold_26: 689.52k	Tru.sc26
			ENSTRUG00000017164	scaffold_3: 3.58m	Tru.sc3
	Ciona intestinalis		ENSCING00000012778	3q: 1285.11k	Cin.3q
	Drosophila melanogaster		FBgn0033349	2R: 4,810,293	Dme.2R

## Sheet: ATP2A
Protein family	Species	HGNC name	Ensembl ID or NCBI accession number	Chromosome/scaffold locations	Assigned sequence name	Comments/Annotation notes
ATP2A
	Homo sapiens	ATP2A2	ENSG00000174437	12: 110.72m	Hsa.ATP2A2.12
		ATP2A1	ENSG00000196296	16: 28.89m	Hsa.ATP2A1.16
		ATP2A3	ENSG00000074370	17: 3.82m	Hsa.ATP2A3.17
	Mus musculus		ENSMUSG00000029467	5: 122.90m	Mmu.5
			ENSMUSG00000030730	7: 133.59m	Mmu.7
			ENSMUSG00000020788	11: 72.77m	Mmu.11
	Canis familiaris		ENSCAFG00000017254	6: 21.40m	Cfa.6
			ENSCAFG00000013971	9: 51.02m	Cfa.9
			ENSCAFG00000008434	26: 11.17m	Cfa.26
	Monodelphis domestica		ENSMODG00000011679	3: 484.21m	Mdo.3
			ENSMODG00000015558	6: 159.02m	Mdo.6
	Gallus gallus		ENSGALG00000003835	15: 5.35m	Gga.15
			ENSGALG00000001564	19: 3.24m	Gga.19
	Anolis carolinensis		ENSACAG00000016106	LGb: 2.17m	Aca.LGb
			ENSACAG00000005552	GL343287.1: 501.34k	Aca.GL343287
	Xenopus tropicalis		ENSXETG00000002512	GL172947.1: 454.02k	Xtr.GL172947
			ENSXETG00000009695	GL173465.1: 73.21k	Xtr.GL173465
	Danio rerio		ENSDARG00000002840	1: 45.11m	Dre.1
			ENSDARG00000020574	3: 26.88m	Dre.3
			ENSDARG00000060978	5: 32.85m	Dre.5
			ENSDARG00000029439	8: 12.20m	Dre.8
			ENSDARG00000035458	12: 14.35m	Dre.12
			ENSDARG00000005122	21: 15.56m	Dre.21
	Gasterosteus aculeatus		ENSGACG00000016342	groupIX: 3.10m	Gac.IX
			ENSGACG00000007397	groupV: 9.49m	Gac.V
			ENSGACG00000020226	groupVII: 14.41m	Gac.VII
			ENSGACG00000013141	groupXI: 12.75m	Gac.XI
			ENSGACG00000013436	groupXIII: 16.39m	Gac.XIII
			ENSGACG00000017543	groupXIV: 8.16m	Gac.XIV
	Oryzias latipes		ENSORLG00000000013	1: 241.86k		Complete sequence could not be identified. Sequence not used in phylogenetic analyses.
			ENSORLG00000012163	8: 15.68m	Ola.8
			ENSORLG00000015888	9: 25.54m	Ola.9
			ENSORLG00000010772	12: 15.83m	Ola.12
			ENSORLG00000011700	14: 21.76m	Ola.14
			ENSORLG00000005938	19: 6.47m	Ola.19
	Branchiostoma floridae		XP_002612126	BRAFLscaffold_18	Bfl.sc18	NCBI
	Drosophila melanogaster		FBgn0004551	2R: 19,814,479	Dme.2R

## Sheet: C1QTNF
Protein family	Species	HGNC name	Ensembl ID or NCBI accession number	Chromosome/scaffold locations	Assigned sequence name	Comments/Annotation notes
C1QTNF
	Homo sapiens	C1QTNF1	ENSG00000173918	17: 77.02m	Hsa.C1QTNF1.17
		C1QTNF6	ENSG00000133466	22: 37.58m	Hsa.C1QTNF6.22
		C1QTNF8	ENSG00000184471	16: 1138.23k	Hsa.C1QTNF8.16
	Mus musculus		ENSMUSG00000017446	11: 118.29m	Mmu.11
			ENSMUSG00000022440	15: 78.35m	Mmu.15
	Canis familiaris		ENSCAFG00000005542	9: 5.40m	Cfa.9
			ENSCAFG00000001510	10: 30.42m	Cfa.10
	Monodelphis domestica		ENSMODG00000002030	2: 238.19m	Mdo.2
			ENSMODG00000000650	8: 91.95m	Mdo.8
			ENSMODG00000016907	6: 153.66m	Mdo.6
	Ornithorhynchus anatinus		ENSOANG00000008847	Contig113569: 45	Oan.113569
			ENSOANG00000013616	Contig1209: 93.48k	Oan.1209
	Gallus gallus		ENSGALG00000012458	1: 53.41m	Gga.1
			ENSGALG00000005253	14: 5.61m	Gga.14
			ENSGALG00000011821	18: 9.72m	Gga.18
	Anolis carolinensis		ENSACAG00000016108	5: 22.81m	Aca.5
			ENSACAG00000006098	GL343263.1: 1797.71k	Aca.GL343263
	Xenopus tropicalis		ENSXETG00000005727	GL172659.1: 558.97k	Xtr.GL172659
	Danio rerio		ENSDARG00000053510	12: 34.79m	Dre.12
			ENSDARG00000055175	3: 25.32m	Dre.3
			ENSDARG00000006544	6: 164.07k	Dre.6
	Gasterosteus aculeatus		ENSGACG00000000047	scaffold_757: 3.58k	Gac.sc757
			ENSGACG00000008001	groupXI: 4.99m	Gac.XI
	Oryzias latipes		ENSORLG00000010706	1: 28,764,065	Ola.1
	Tetraodon nigroviridis		ENSTNIG00000018829	18: 10.30m	Tni.18
			ENSTNIG00000006422	Un_random: 6.37m	Tni.Un
	Takifugu rubripes		ENSTRUG00000001821	scaffold_209: 245.75k	Tru.sc209
			ENSTRUG00000000032	scaffold_407: 152.96k	Tru.sc407
	Branchiostoma floridae		7216608	BRAFLscaffold_174	Bfl.sc174	NCBI

## Sheet: CABP
Protein family	Species	HGNC name	Ensembl ID or NCBI accession number	Chromosome/scaffold locations	Assigned sequence name	Comments/Annotation notes
CABP
	Homo sapiens	CABP2	ENSG00000167791	11: 67.29m	Hsa.CABP2.11
		CABP1	ENSG00000157782	12: 121.08m	Hsa.CABP1.12
		CABP4	ENSG00000175544	11: 67,22m	Hsa.CABP4.11
		CABP5	ENST00000446854	19: 48,54m	Hsa.CABP5.19
	Mus musculus		ENSMUSG00000029544	5: 115.62m	Mmu.5
			ENSMUSG00000005649	7: 13.98m	Mmu.7
			ENSMUSG00000024857	19: 4.08m	Mmu.19a
			ENSMUSG00000024842	19: 4,14m	Mmu.19b
	Canis familiaris		ENSCAFG00000004058	1: 111.03m	Cfa.1
			ENSCAFG00000011363	18: 52.99m	Cfa.18a
			ENSCAFG00000010401	26: 19.53m	Cfa.26
			ENSCAFG00000011547	18: 53.04m	Cfa.18b
	Monodelphis domestica		ENSMODG00000007485	8: 11,90m	Mdo.8
			ENSMODG00000003051	3: 490.02m	Mdo.3
			ENSMODG00000021338	Un: 7.83m	Mdo.Un	contig_64589
	Gallus gallus		ENSGALG00000007116	15: 9,47m	Gga.15
	Taeniopygia guttata		ENSTGUG00000007725	5: 8.06m	Tgu.5	The sequence has been edited manually.
			ENSTGUG00000009611	15: 11.05m		Not included in the phylogenetic analyses
	Meleagris gallopavo		ENSMGAG00000006595	Un: 34,512,078	Mga.Un
			ENSMGAG00000003993	5: 6.42m	Mga.5	The sequence has been edited manually.
	Anolis carolinensis		ENSACAG00000005858	GL343287.1: 684.79k	Aca.GL343287
			ENSACAG00000003096	GL343338.1: 149.49k	Aca.GL343338
			ENSACAG00000010150	1: 90.71m	Aca.1	The sequence has been edited manually.
			ENSACAG00000008481	1: 93.36m		Local duplicate. Not used in phylogenetic analyses.
	Danio rerio		ENSDARG00000052016	1: 44.71m	Dre.1
			ENSDARG00000028485	3: 14.90m	Dre.3
			ENSDARG00000019990	8: 41.84m	Dre.8a
			ENSDARG00000033411	10: 42.77m	Dre.10
			ENSDARG00000002576	12: 4.53m	Dre.12
			ENSDARG00000008866	8: 14.32m	Dre.8b
			ENSDARG00000052277	14: 49.21m	Dre.14
	Gasterosteus aculeatus		ENSGACG00000017863	groupIV: 9.41m	Gac.IV
			ENSGACG00000018047	groupIX: 9.75m	Gac.IXb
			ENSGACG00000018426	groupIX: 12.18m	Gac.IXa
			ENSGACG00000007591	groupV: 9.62m	Gac.V
			ENSGACG00000012814	groupXI: 12.48m	Gac.XI
			ENSGACG00000012602	groupXIII: 14.70m	Gac.XIII	The sequence has been edited manually.
			ENSGACG00000017053	groupXIV: 6.73m	Gac.XIV
			ENSGACG00000019917	groupVII: 8,14m	Gac.VII
	Oryzias latipes		ENSORLG00000005922	1: 17.67m	Ola.1b
			ENSORLG00000014150	1: 35.57m	Ola.1a
			ENSORLG00000011058	8: 14.84m	Ola.8
			ENSORLG00000014626	9: 21.16m	Ola.9
			ENSORLG00000003841	10: 10.38m	Ola.10
			ENSORLG00000008823	12: 13.57m	Ola.12
			ENSORLG00000006255	19: 6.65m	Ola.19
			ENSORLG00000003804	18: 6,32m	Ola.18
	Drosophila melanogaster		FBgn0040351	X: 908,013-920,736	Dme.X

## Sheet: CACNA1
Protein family	Species	HGNC name	Ensembl ID or NCBI accession number	Chromosome/scaffold locations	Assigned sequence name	Comments/Annotation notes
CACNA
	Homo sapiens	CACNA1H	ENSG00000196557	16:1203241	Hsa.CACNA1H.16
		CACNA1G	ENSG00000006283	17:48638429	Hsa.CACNA1G.17
		CACNA1I	ENSG00000100346	22:39966758	Hsa.CACNA1H.22
	Mus musculus		ENSMUSG00000020866	11:94269705	Mmu.11
			ENSMUSG00000024112	17:25511230	Mmu.17
			ENSMUSG00000022416	15:80117668	Mmu.15
	Monodelphis domestica		ENSMODG00000020909	Un:10238932	Mdo.Un
			ENSMODG00000016933	6:154855426	Mdo.6
			ENSMODG00000009363	8:64033742	Mdo.8
	Gallus gallus		ENSGALG00000007623	18:10149700	Gga.18
			ENSGALG00000005215	14:5267209	Gga.14
			ENSGALG00000012122	1:52304376	Gga.1
	Anolis carolinensis		ENSACAG00000004254	2:116960712	Aca.2
			ENSACAG00000008371	GL343618.1:421384		Complete sequence could not be identified. Sequence not used in phylogenetic analyses.
			ENSACAG00000007474	5:25191770	Aca.5
	Danio rerio		ENSDARG00000070528	1: 7.38m	Dre.1
			ENSDARG00000060496	3: 39.85m	Dre.3a
			ENSDARG00000089913	12: 29.28m	Dre.12
			XM_002662247.1	6:505773	Dre.6	Prediction also includes GENSCAN00000007554
			ENSDARG00000070522	3:29331259	Dre.3b	Prediction also includes GENSCAN00000031841
	Gasterosteus aculeatus		ENSGACG00000016785	IX:5279113	Gac.IX
			ENSGACG00000012606	XI:11955778	Gac.XI	Prediction also includes GENSCAN00000018953
			ENSGACG00000005323	V:6457076	Gac.V
			ENSGACG00000012699	sc151:12866	Gac.sc151	Prediction also includes ENSGACG00000012695
	Oryzias latipes		ENSORLG00000012672	8:16587845	Ola.8a
			ENSORLG00000008618	1:24998977	Ola.1
			ENSORLG00000010681	8:13973035	Ola.8b
	Ciona savignyi		ENSCING00000004031	6q:1932682	Cin.6q
	Drosophila melanogaster		FBgn0029846	X:6001086	Dme.X

## Sheet: CREBBP
Protein family	Species	HGNC name	Ensembl ID or NCBI accession number	Chromosome/scaffold locations	Assigned sequence name	Comments/Annotation notes
CREBBP
	Homo sapiens	CREBBP	ENSG00000005339	16: 3.78m	Hsa.CREBBP.16
		EP300	ENSG00000100393	22: 41.49m	Hsa.EP300.22
	Mus musculus		ENSMUSG00000055024	15: 81.42m	Mmu.15
			ENSMUSG00000022521	16: 4.08m	Mmu.16
	Canis familiaris		ENSCAFG00000019251	6: 40.45m	Cfa.6
			ENSCAFG00000001125	10: 27.14m	Cfa.10
	Monodelphis domestica		ENSMODG00000016396	6: 146.26m	Mdo.6
			ENSMODG00000013073	8: 10.06m	Mdo.8
	Gallus gallus		ENSGALG00000011992	1: 51.67m	Gga.1
			ENSGALG00000007762	14: 13.20m	Gg1.14
	Danio rerio		ENSDARG00000061308	22: 27.33m	Dre.22
			ENSDARG00000063102	3: 9.98m	Dre.3a
			ENSDARG00000061108	3: 25.10m	Dre.3b
			ENSDARG00000076430	12: 19.95m	Dre.12
	Gasterosteus aculeatus		ENSGACG00000018747	groupIX: 14.31m	Gac.IX
			ENSGACG00000004836	groupV: 5.80m	Gac.V
			ENSGACG00000007707	groupXI: 4.72m	Gac.XIa
			ENSGACG00000011341	groupXI: 10.02m	Gac.XIb
	Oryzias latipes		ENSORLG00000015088	1: 39.22m	Ola.1	The sequence has been edited manually.
			ENSORLG00000008315	8: 11.37m	Ola.8a
			ENSORLG00000013972	8: 19.26m	Ola.8b
			ENSORLG00000002496	19: 426.90k	Ola.19
	Ciona intestinalis		ENSCING00000009030	14p: 90,776	Cin.14p
	Drosophila melanogaster		FBgn0015624	X: 9,563,240	Dme.X

## Sheet: CYTH
Protein family	Species	HGNC name	Ensembl ID or NCBI accession number	Chromosome/scaffold locations	Assigned sequence name	Comments/Annotation notes
CYTH
	Homo sapiens	CYTH1	ENSG00000108669	17: 76.67m	Hsa.CYTH1.17
		CYTH2	ENSG00000105443	19: 48.97m	Hsa.CYTH2.19
		CYTH3	ENSG00000008256	7: 6.20m	Hsa.CYTH3.7
		CYTH4	ENSG00000100055	22: 37.68m	Hsa.CYTH4.22
	Mus musculus		ENSMUSG00000018001	5: 144.38m	Mmu.5
			ENSMUSG00000003269	7: 53.06m	Mmu.7
			ENSMUSG00000017132	11: 117.99m	Mmu.11
			ENSMUSG00000018008	15: 78.43m	Mmu.15
	Canis familiaris		ENSCAFG00000005506	9: 5.65m	Cfa.9
			ENSCAFG00000003993	1: 110.68m	Cfa.1
			ENSCAFG00000015701	6: 14.57m	Cfa.6
			ENSCAFG00000001506	10: 30.31m	Cfa.10
	Monodelphis domestica		ENSMODG00000001988	2: 238.81m	Mdo.2
			ENSMODG00000008046	6: 62.24m	Mdo.6
			ENSMODG00000000621	8: 92.05m	Mdo.8
	Macropus eugenii		ENSMEUG00000003598	Scaffold_2091: 34.84k	Meu.sc2091
			ENSMEUG00000004246	Scaffold_1530: 9.50k		Not included in the phylogenetic analyses.
			ENSMEUG00000010226	Scaffold_2184: 51.22k		Not included in the phylogenetic analyses.
			ENSMEUG00000005447	Scaffold_2373: 1,138		Not included in the phylogenetic analyses.
	Gallus gallus		ENSGALG00000012454	1: 53.35m	Gga.1
			ENSGALG00000007149	14: 9.08m	Gga.14
			ENSGALG00000007093	18: 9.74m	Gga.18
	Anolis carolinensis		ENSACAG00000016295	2: 101.85m	Aca.2
			ENSACAG00000015922	5: 22.92m	Aca.5
			ENSACAG00000016682	GL343329.1: 749.00k	Aca.GL343329
			ENSACAG00000012975	GL343507.1: 157.78k	Aca.GL343507
	Xenopus tropicalis		ENSXETG00000004590	GL172759.1: 449.46k	Xtr.GL172759
			ENSXETG00000024063	GL172650.1: 2.57m	Xtr.GL172650
			ENSXETG00000024577	GL172665.1: 2.97m	Xtr.GL172665
			ENSXETG00000016025	GL172724.1: 1314.79k	Xtr.GL172724	NCBI RefSeq sequence used in phylogenetic analyses: XM_002934217
	Danio rerio		ENSDARG00000076742	3: 58.28m	Dre.3a
			ENSDARG00000038011	3: 29.64m	Dre.3c
			XM_682022	3: 55.84m	Dre.3b	NCBI
			ENSDARG00000039932	6: 591.82k	Dre.6
			ENSDARG00000007807	12: 18.57m	Dre.12b
			ENSDARG00000021488	12: 35.62m	Dre.12a
			ENSDARG00000028800	16: 6.87m	Dre.16
	Gasterosteus aculeatus		ENSGACG00000011019	groupXI: 9.08m	Gac.XIa
			ENSGACG00000002991	groupV: 2.22m	Gac.Va
			ENSGACG00000011515	groupXX: 12.50m	Gac.XX
			ENSGACG00000009526	groupV: 11.35m	Gac.Vb
			ENSGACG00000011632	groupXI: 10.46m	Gac.XIb
			ENSGACG00000014532	groupXI: 15.57m	Gac.XIc
	Oryzias latipes		ENSORLG00000007739	8: 10.45m	Ola.8a
			ENSORLG00000010886	19: 12.23m	Ola.19a
			ENSORLG00000011002	16: 16.24m	Ola.16
			ENSORLG00000003522	19: 2.18m	Ola.19b
			ENSORLG00000008792	8: 12.03m	Ola.8b
			ENSORLG00000010835	1: 29.23m	Ola.1
			ENSORLG00000001410	8: 2.73m	Ola.8c
	Branchiostoma floridae		7228706	BRAFLscaffold_48	Bfl.sc48	NCBI
	Drosophila melanogaster		FBgn0086779	2L: 21,741,251	Dme.2L

## Sheet: FAM20
Protein family	Species	HGNC name	Ensembl ID or NCBI accession number	Chromosome/scaffold locations	Assigned sequence name	Comments/Annotation notes
FAM20
	Homo sapiens	FAM20A	ENSG00000108950	17: 66.53m	Hsa.FAM20A.17
		FAM20C	ENSG00000177706	7: 192.97k	Hsa.FAM20C.7
	Mus musculus		ENSMUSG00000020614	11: 109.53m	Mmu.11
			ENSMUSG00000025854	5: 139.23m	Mmu.5
	Canis familiaris		ENSCAFG00000010982	9: 18.34m	Cfa.9
			ENSCAFG00000011179	6: 19.46m	Cfa.6
	Monodelphis domestica		ENSMODG00000004465	2: 225.08m	Mdo.2
			ENSMODG00000008498	6: 67.04m	Mdo.6	ihopbyggd med ENSMODG00000025015
	Gallus gallus		ENSGALG00000012204	1: 52.73m	Gga.1	The sequence has been edited manually.
			ENSGALG00000003640	14: 1732.40k	Gga.14
			ENSGALG00000004183	18: 7.89m	Gga.18
	Anolis carolinensis		ENSACAG00000007891	5: 24.25m	Aca.5
			ENSACAG00000013150	GL343260.1: 1724.49k	Aca.GL343260
			ENSACAG00000000349	GL343385.1: 390.32k	Aca.GL343385
	Danio rerio		ENSDARG00000079486	12: 3.50m	Dre12a
			ENSDARG00000074317	3: 62.56m	Dre.3
			ENSDARG00000090338	12: 19.26m	Dre12b
			ENSDARG00000060325	22: 25.43m	Dre.22
	Gasterosteus aculeatus		ENSGACG00000009751	groupV: 11.54m	Gac.V
			ENSGACG00000008362	groupXI: 5.21m	Gac.XIb	The sequence has been edited manually.
			ENSGACG00000012082	groupXI: 11.03m	Gac.XIa	The sequence has been edited manually.
	Oryzias latipes		ENSORLG00000003869	19: 2.61m	Ola.19a
			ENSORLG00000003261	19: 1756.88k	Ola.19b
			ENSORLG00000009455	8: 12.75m	Ola.8a
			ENSORLG00000010522	1: 28.37m	Ola.1
			ENSORLG00000013333	8: 18.41m	Ola.8b	The sequence has been edited manually.
	Branchiostoma floridae		XP_002606109	BRAFLscaffold_68	Bfl.sc68
	Drosophila melanogaster		FBgn0051145	3R: 19,432,458	Dme.3R

## Sheet: FNG
Protein family	Species	HGNC name	Ensembl ID or NCBI accession number	Chromosome/scaffold locations	Assigned sequence name	Comments/Annotation notes
FNG
	Homo sapiens	LFNG	ENSG00000106003	7: 2.55m	Hsa.LFNG.7
		RFNG	ENSG00000169733	17: 80.01m	Hsa.RFNG.17
		MFNG	ENSG00000100060	22: 37.87m	Hsa.MFNG.22
	Mus musculus		ENSMUSG00000029570	5: 141.08m	Mmu.5
			ENSMUSG00000025158	11: 120.64m	Mmu.11
			ENSMUSG00000018169	15: 78.59m	Mmu.15
	Canis familiaris		ENSCAFG00000016399	6: 17.64m	Cfa.6
			ENSCAFG00000005933	9: 3.26m	Cfa.9
			ENSCAFG00000001503	10: 30.16m	Cfa.10
	Monodelphis domestica		ENSMODG00000003286	2: 231.21m	Mdo.2
			ENSMODG00000000130	6: 77.36m	Mdo.6
			ENSMODG00000009458	7: 111.32m	Mdo.7	The sequence has been edited manually.
			ENSMODG00000000592	8: 92.34m	Mdo.8
	Gallus gallus		ENSGALG00000012442	1: 53.22m	Gga.1
			ENSGALG00000004284	14: 3.24m	Gga.14
			ENSGALG00000002841	18: 4.97m	Gga.18
	Danio rerio		ENSDARG00000037879	3: 41.91m	Dre.3
			ENSDARG00000019746	12: 3.65m	Dre.12
			ENSDARG00000042925	22: 15.40m	Dre.22
	Gasterosteus aculeatus		ENSGACG00000014145	XI: 14.45m	Gac.XI
			ENSGACG00000000232	scaffold_238: 26.75k	Gac.sc238
			ENSGACG00000015395	scaffold_48: 1567.45k	Gac.sc48
	Oryzias latipes		ENSORLG00000009705	1: 26.82m		Complete sequence could not be identified. Sequence not used in phylogenetic analyses.
			ENSORLG00000004596	8: 7.03m	Ola.8
			ENSORLG00000014473	19: 21.37m	Ola.19
	Tetraodon nigroviridis		ENSTNIG00000003930	3: 12.68m	Tni.3
			ENSTNIG00000008256	18: 9.67m	Tni.18b	The sequence has been edited manually.
			ENSTNIG00000018811	18: 10.65m	Tni.18a	The sequence has been edited manually.
			ENSTNIG00000003585	Un_random: 60.15m	Tni.Un
	Takifugu rubripes		ENSTRUG00000014098	scaffold_15: 995.32k	Tru.sc15
			ENSTRUG00000011345	scaffold_206: 178.48k	Tru.sc206
			ENSTRUG00000004572	scaffold_320: 185.44k	Tru.sc320
			ENSTRUG00000015064	scaffold_40: 1140.65k	Tru.sc40	The sequence has been edited manually.
	Branchiostoma floridae		XP_002595605.1	BRAFLscaffold_174	Bfl.sc174
	Drosophila melanogaster		FBgn0011591	3L: 20,92m	Dme.3L

[truncated: 21 more sheets: FSCN, GGA, GLPR, GRIN2, KCNJ, KCTD, METRN, NDE, RAB11FIP, RADIL, RHBDF, RHOT, RPH3A, SDK, SOX, TEX2, TNRC6, TOM1, TTYH, USP …]
